# Supplementary material for: Single-cell analysis highlights the significance of malignant cell IFN/MHC-II for immunotherapy response in head and neck squamous cell carcinoma
Source: Cell Rep Med. 2026 Mar 31;7(4):102715. doi: 10.1016/j.xcrm.2026.102715 (PMC13130666; doi:10.1016/j.xcrm.2026.102715)
Supplement: Table S1. Metaprogram signatures by cell type, related to Figure 1 [file mmc2.xlsx]

## Sheet: Table_S2
Supplementary Table S1. Metaprogram signatures per cell type. Related to Figure 1.
	Gene	Program	No. Patients	Fraction. Patients	logFC	Celltype
2	FOSB	Stress	9	1	3.3443	B-cell
3	CD69	Stress	9	1	2.69616	B-cell
4	GADD45B	Stress	9	1	2.44288	B-cell
5	NR4A1	Stress	9	1	2.56472	B-cell
6	DNAJB1	Stress	9	1	2.33803	B-cell
7	FOS	Stress	9	1	2.71947	B-cell
8	JUN	Stress	9	1	2.83603	B-cell
9	SERTAD1	Stress	9	1	2.20847	B-cell
10	DUSP2	Stress	9	1	2.23573	B-cell
11	AREG	Stress	9	1	1.46689	B-cell
12	PPP1R10	Stress	9	1	1.77912	B-cell
13	DNAJA1	Stress	9	1	1.58234	B-cell
14	IER2	Stress	9	1	2.49705	B-cell
15	DDIT4	Stress	9	1	1.27119	B-cell
16	PPP1R15A	Stress	8	0.888889	2.64966	B-cell
17	TNF	Stress	8	0.888889	1.88595	B-cell
18	H2AFX	Stress	8	0.888889	1.68801	B-cell
19	SNHG12	Stress	8	0.888889	0.900889	B-cell
20	TUBA1A	Stress	8	0.888889	1.36653	B-cell
21	GLA	Stress	8	0.888889	1.45971	B-cell
22	CITED2	Stress	8	0.888889	1.48695	B-cell
23	DUSP1	Stress	8	0.888889	1.97572	B-cell
24	FUS	Stress	8	0.888889	1.33376	B-cell
25	TUBB4B	Stress	8	0.888889	2.20847	B-cell
26	BTG2	Stress	8	0.888889	1.81421	B-cell
27	CKS2	Stress	7	0.777778	1.60224	B-cell
28	KLF6	Stress	7	0.777778	1.26564	B-cell
29	RBKS	Stress	7	0.777778	1.67821	B-cell
30	ZC3H12A	Stress	7	0.777778	1.58442	B-cell
31	EGR1	Stress	7	0.777778	2.96571	B-cell
32	NFKBID	Stress	7	0.777778	1.64744	B-cell
33	ZNF331	Stress	7	0.777778	1.90331	B-cell
34	ID3	Stress	7	0.777778	1.17055	B-cell
35	ANKRD37	Stress	7	0.777778	1.0498	B-cell
36	SAP18	Stress	7	0.777778	1.48295	B-cell
37	NR4A2	Stress	7	0.777778	2.39215	B-cell
38	BRD2	Stress	7	0.777778	1.34864	B-cell
39	CDKN1A	Stress	7	0.777778	1.97231	B-cell
40	JUNB	Stress	7	0.777778	1.97559	B-cell
41	IRF1	Stress	7	0.777778	0.906357	B-cell
42	SQSTM1	Stress	7	0.777778	1.18806	B-cell
43	ZFP36	Stress	6	0.666667	2.26022	B-cell
44	CD83	Stress	6	0.666667	1.9877	B-cell
45	RSRP1	Stress	6	0.666667	1.40206	B-cell
46	HSPA1B	Stress	6	0.666667	1.92874	B-cell
47	SRGN	Stress	6	0.666667	0.898367	B-cell
48	KDM6B	Stress	6	0.666667	1.75964	B-cell
49	IRF8	Stress	6	0.666667	0.709998	B-cell
50	INSIG1	Stress	6	0.666667	1.02454	B-cell
51	DDX3X	Stress	6	0.666667	1.09279	B-cell
52	AC020916.1	Stress	6	0.666667	1.45127	B-cell
53	ICAM1	Stress	6	0.666667	1.76145	B-cell
54	ZFP36L1	Stress	6	0.666667	1.30064	B-cell
55	TUBA1C	Stress	6	0.666667	0.894216	B-cell
56	PMAIP1	Stress	5	0.555556	1.38447	B-cell
57	EIF4A3	Stress	5	0.555556	2.28593	B-cell
58	CHMP1B	Stress	5	0.555556	1.41587	B-cell
59	TXNIP	Stress	5	0.555556	1.34019	B-cell
60	H2AFZ	Stress	5	0.555556	1.42045	B-cell
61	EIF4A2	Stress	5	0.555556	0.590065	B-cell
62	ARL6IP1	Stress	5	0.555556	0.945225	B-cell
63	RHOB	Stress	5	0.555556	1.15748	B-cell
64	SNHG8	Stress	5	0.555556	1.09542	B-cell
65	HSPA5	Stress	5	0.555556	0.591678	B-cell
66	ARF4	Stress	5	0.555556	0.966585	B-cell
67	RBM39	Stress	5	0.555556	0.64245	B-cell
68	SOCS3	Stress	5	0.555556	1.78252	B-cell
69	WSB1	Stress	5	0.555556	1.08018	B-cell
70	CYCS	Stress	5	0.555556	0.889932	B-cell
71	SRSF7	Stress	5	0.555556	0.856218	B-cell
72	HSPA1A	Stress	5	0.555556	2.05709	B-cell
73	TNFAIP3	Stress	5	0.555556	1.90305	B-cell
74	TCL1A	Naive	3	1	4.47744	B-cell
75	FCER2	Naive	3	1	2.94603	B-cell
76	IGHM	Naive	3	1	2.7644	B-cell
77	FCMR	Naive	3	1	1.98608	B-cell
78	FOXP1	Naive	3	1	1.37475	B-cell
79	HVCN1	Naive	3	1	2.25294	B-cell
80	CD72	Naive	3	1	1.85506	B-cell
81	IGHD	Naive	3	1	2.18019	B-cell
82	CD22	Naive	3	1	1.14155	B-cell
83	TRBC2	Naive	3	1	0.887829	B-cell
84	GSTP1	Naive	3	1	1.2325	B-cell
85	TMEM123	Naive	3	1	1.19629	B-cell
86	HLA-DMB	Naive	3	1	1.20476	B-cell
87	AFF3	Naive	3	1	1.37588	B-cell
88	BTK	Naive	3	1	1.00916	B-cell
89	RHOH	Naive	3	1	0.949087	B-cell
90	BACH2	Naive	3	1	1.18096	B-cell
91	SLC2A3	Naive	2	0.666667	2.2091	B-cell
92	DUSP1	Naive	2	0.666667	1.95335	B-cell
93	PLPP5	Naive	2	0.666667	1.79366	B-cell
94	CD40	Naive	2	0.666667	1.05544	B-cell
95	TPD52	Naive	2	0.666667	1.28109	B-cell
96	FAM129C	Naive	2	0.666667	1.24313	B-cell
97	TENT5C	Naive	2	0.666667	1.35286	B-cell
98	C12orf57	Naive	2	0.666667	1.09717	B-cell
99	NPC2	Naive	2	0.666667	1.16428	B-cell
100	ATP6V0C	Naive	2	0.666667	1.3119	B-cell
101	HIST1H4C	Naive	2	0.666667	1.03679	B-cell
102	TUBA1A	Naive	2	0.666667	0.802775	B-cell
103	GLIPR1	Naive	2	0.666667	1.01004	B-cell
104	GDI2	Naive	2	0.666667	0.812912	B-cell
105	LAT2	Naive	2	0.666667	0.80368	B-cell
106	ITM2B	Naive	2	0.666667	1.23642	B-cell
107	FOS	Naive	2	0.666667	1.70464	B-cell
108	CD79B	Naive	2	0.666667	1.51426	B-cell
109	ABRACL	Naive	2	0.666667	1.3404	B-cell
110	SELENOH	Naive	2	0.666667	0.846974	B-cell
111	CYTIP	Naive	2	0.666667	0.539852	B-cell
112	C1orf162	Naive	2	0.666667	1.08811	B-cell
113	NCF1	Naive	2	0.666667	1.04462	B-cell
114	RCSD1	Naive	2	0.666667	0.844054	B-cell
115	POLD4	Naive	2	0.666667	0.653738	B-cell
116	SATB1	Naive	2	0.666667	0.995205	B-cell
117	ZCCHC7	Naive	2	0.666667	0.883574	B-cell
118	CD19	Naive	2	0.666667	0.432359	B-cell
119	CLEC2D	Naive	2	0.666667	0.62601	B-cell
120	STX7	Naive	2	0.666667	0.555089	B-cell
121	SARAF	Naive	2	0.666667	0.876343	B-cell
122	LINC00926	Naive	2	0.666667	1.38751	B-cell
123	CCND3	Naive	2	0.666667	0.461404	B-cell
124	ZFP36L1	Naive	2	0.666667	0.613827	B-cell
125	GABARAP	Naive	2	0.666667	0.444573	B-cell
126	FCRL1	Naive	2	0.666667	0.554677	B-cell
127	ADK	Naive	2	0.666667	0.428874	B-cell
128	2025-03-03	Naive	2	0.666667	0.449282	B-cell
129	CREM	CCR7+	8	1	2.14176	B-cell
130	CDKN1A	CCR7+	8	1	1.46795	B-cell
131	CHMP1B	CCR7+	8	1	1.63144	B-cell
132	PDE4B	CCR7+	8	1	1.05996	B-cell
133	SELENOK	CCR7+	8	1	1.35502	B-cell
134	ZNF331	CCR7+	7	0.875	2.06836	B-cell
135	CCR7	CCR7+	7	0.875	1.50473	B-cell
136	HERPUD1	CCR7+	7	0.875	1.48817	B-cell
137	CD55	CCR7+	7	0.875	1.6069	B-cell
138	KDM6B	CCR7+	7	0.875	1.64729	B-cell
139	YPEL5	CCR7+	7	0.875	1.83017	B-cell
140	MAP3K8	CCR7+	7	0.875	1.33957	B-cell
141	EZR	CCR7+	6	0.75	1.99333	B-cell
142	GTF2B	CCR7+	6	0.75	1.28197	B-cell
143	SKIL	CCR7+	6	0.75	1.22635	B-cell
144	SARAF	CCR7+	6	0.75	1.25004	B-cell
145	TGIF1	CCR7+	6	0.75	1.79548	B-cell
146	RHOH	CCR7+	6	0.75	1.39237	B-cell
147	VPS37B	CCR7+	6	0.75	1.48018	B-cell
148	NR4A2	CCR7+	5	0.625	2.20647	B-cell
149	SLC2A3	CCR7+	5	0.625	1.896	B-cell
150	GPR183	CCR7+	5	0.625	1.60885	B-cell
151	NR4A3	CCR7+	5	0.625	1.28124	B-cell
152	BIRC3	CCR7+	5	0.625	1.14685	B-cell
153	WDR74	CCR7+	5	0.625	1.29758	B-cell
154	AREG	CCR7+	5	0.625	1.34484	B-cell
155	SDCBP	CCR7+	5	0.625	1.03915	B-cell
156	LDLRAD4	CCR7+	5	0.625	0.876516	B-cell
157	NFE2L2	CCR7+	5	0.625	1.24438	B-cell
158	CXCR5	CCR7+	5	0.625	1.17042	B-cell
159	LY9	CCR7+	5	0.625	1.15112	B-cell
160	UBE2B	CCR7+	5	0.625	1.05609	B-cell
161	TENT5C	CCR7+	5	0.625	1.23841	B-cell
162	CDKN1B	CCR7+	5	0.625	0.783968	B-cell
163	IFIT2	Interferon	3	1	2.88161	B-cell
164	IFI6	Interferon	3	1	3.00142	B-cell
165	TNFSF10	Interferon	3	1	2.60583	B-cell
166	IFIT1	Interferon	3	1	3.04899	B-cell
167	IFIT3	Interferon	3	1	3.1703	B-cell
168	ISG15	Interferon	3	1	3.52907	B-cell
169	HERC5	Interferon	3	1	2.32012	B-cell
170	MX1	Interferon	3	1	3.40812	B-cell
171	PLSCR1	Interferon	3	1	2.81628	B-cell
172	MX2	Interferon	3	1	2.62548	B-cell
173	IRF7	Interferon	3	1	2.53993	B-cell
174	STAT1	Interferon	3	1	2.82146	B-cell
175	UBE2L6	Interferon	3	1	1.99402	B-cell
176	LY6E	Interferon	3	1	2.61941	B-cell
177	OAS1	Interferon	3	1	1.82031	B-cell
178	ISG20	Interferon	3	1	2.13998	B-cell
179	BST2	Interferon	3	1	2.13636	B-cell
180	SAMD9	Interferon	3	1	1.89486	B-cell
181	EPSTI1	Interferon	3	1	2.31703	B-cell
182	IFITM1	Interferon	3	1	2.87507	B-cell
183	SAMD9L	Interferon	3	1	2.33682	B-cell
184	PPM1K	Interferon	3	1	1.77249	B-cell
185	GBP4	Interferon	3	1	1.86692	B-cell
186	TAP1	Interferon	3	1	1.3247	B-cell
187	IFI44L	Interferon	3	1	2.15325	B-cell
188	RABGAP1L	Interferon	3	1	1.24754	B-cell
189	RNF213	Interferon	3	1	1.82042	B-cell
190	TRIM22	Interferon	3	1	2.21192	B-cell
191	EIF2AK2	Interferon	3	1	2.02713	B-cell
192	LAP3	Interferon	3	1	1.63219	B-cell
193	PARP9	Interferon	3	1	1.31976	B-cell
194	XAF1	Interferon	3	1	2.29528	B-cell
195	GBP1	Interferon	3	1	1.57175	B-cell
196	PHF11	Interferon	3	1	1.17187	B-cell
197	DTX3L	Interferon	3	1	0.903783	B-cell
198	ADAR	Interferon	3	1	1.20998	B-cell
199	IFI35	Interferon	2	0.666667	1.92313	B-cell
200	NT5C3A	Interferon	2	0.666667	1.88144	B-cell
201	CCR7	Interferon	2	0.666667	1.75602	B-cell
202	RBCK1	Interferon	2	0.666667	1.47211	B-cell
203	PARP14	Interferon	2	0.666667	1.67192	B-cell
204	SP110	Interferon	2	0.666667	1.45818	B-cell
205	PLAC8	Interferon	2	0.666667	1.39585	B-cell
206	TMEM123	Interferon	2	0.666667	1.60649	B-cell
207	DRAP1	Interferon	2	0.666667	1.44816	B-cell
208	COX5A	Interferon	2	0.666667	1.41439	B-cell
209	BAG1	Interferon	2	0.666667	1.35515	B-cell
210	IFI16	Interferon	2	0.666667	1.63046	B-cell
211	GNG5	Interferon	2	0.666667	1.32112	B-cell
212	TYMP	Interferon	2	0.666667	1.55907	B-cell
213	IFIH1	Interferon	2	0.666667	1.42797	B-cell
214	SELL	Interferon	2	0.666667	1.27641	B-cell
215	MNDA	Interferon	2	0.666667	1.66907	B-cell
216	IFI44	Interferon	2	0.666667	1.30112	B-cell
217	PSME2	Interferon	2	0.666667	1.29819	B-cell
218	GPBP1	Interferon	2	0.666667	1.62205	B-cell
219	ITGA4	Interferon	2	0.666667	0.964194	B-cell
220	NAPA	Interferon	2	0.666667	1.2905	B-cell
221	IFITM2	Interferon	2	0.666667	1.7408	B-cell
222	LGALS9	Interferon	2	0.666667	1.08773	B-cell
223	WARS	Interferon	2	0.666667	1.16781	B-cell
224	JUN	Interferon	2	0.666667	1.18541	B-cell
225	APOL6	Interferon	2	0.666667	1.22648	B-cell
226	C19orf66	Interferon	2	0.666667	1.20902	B-cell
227	CCT7	Metabolism	3	1	1.89849	B-cell
228	NME2	Metabolism	3	1	2.22179	B-cell
229	PSMB3	Metabolism	3	1	2.04525	B-cell
230	ENO1	Metabolism	3	1	2.46656	B-cell
231	FABP5	Metabolism	3	1	1.44083	B-cell
232	NUTF2	Metabolism	3	1	1.35258	B-cell
233	TUBB	Metabolism	3	1	1.98887	B-cell
234	VDAC1	Metabolism	3	1	2.00373	B-cell
235	CCT2	Metabolism	3	1	1.57575	B-cell
236	ATP5MC3	Metabolism	3	1	1.79211	B-cell
237	PSME2	Metabolism	3	1	2.53425	B-cell
238	EIF5A	Metabolism	3	1	1.72666	B-cell
239	NME1	Metabolism	3	1	1.58509	B-cell
240	ATP5MF	Metabolism	3	1	2.2459	B-cell
241	TUBA1C	Metabolism	3	1	1.62875	B-cell
242	PSMB2	Metabolism	3	1	1.79474	B-cell
243	PHB	Metabolism	3	1	1.67415	B-cell
244	PKM	Metabolism	3	1	2.00386	B-cell
245	BANF1	Metabolism	3	1	1.45337	B-cell
246	PSMB6	Metabolism	3	1	1.56676	B-cell
247	MIR155HG	Metabolism	2	0.666667	2.80087	B-cell
248	NHP2	Metabolism	2	0.666667	2.06433	B-cell
249	DDX39A	Metabolism	2	0.666667	1.94198	B-cell
250	C1QBP	Metabolism	2	0.666667	1.94941	B-cell
251	PA2G4	Metabolism	2	0.666667	1.85752	B-cell
252	CCT5	Metabolism	2	0.666667	2.27199	B-cell
253	LDHA	Metabolism	2	0.666667	2.45664	B-cell
254	PSMB1	Metabolism	2	0.666667	1.71449	B-cell
255	PSMA5	Metabolism	2	0.666667	1.6342	B-cell
256	ROMO1	Metabolism	2	0.666667	2.0484	B-cell
257	PRMT1	Metabolism	2	0.666667	2.04162	B-cell
258	ABRACL	Metabolism	2	0.666667	1.51152	B-cell
259	TOMM5	Metabolism	2	0.666667	1.75558	B-cell
260	PDCD5	Metabolism	2	0.666667	1.46765	B-cell
261	ATP5MC1	Metabolism	2	0.666667	1.74662	B-cell
262	CCT6A	Metabolism	2	0.666667	1.58078	B-cell
263	RPL22L1	Metabolism	2	0.666667	2.08777	B-cell
264	WARS	Metabolism	2	0.666667	1.73618	B-cell
265	STOML2	Metabolism	2	0.666667	1.34364	B-cell
266	PGAM1	Metabolism	2	0.666667	1.30893	B-cell
267	PPA1	Metabolism	2	0.666667	1.46364	B-cell
268	ATP5F1B	Metabolism	2	0.666667	1.80456	B-cell
269	LCP1	Metabolism	2	0.666667	1.83351	B-cell
270	ATP5MD	Metabolism	2	0.666667	1.83855	B-cell
271	POLR2L	Metabolism	2	0.666667	1.15903	B-cell
272	ARPC1B	Metabolism	2	0.666667	2.17618	B-cell
273	PSMB10	Metabolism	2	0.666667	1.53401	B-cell
274	POMP	Metabolism	2	0.666667	2.12773	B-cell
275	AKR1A1	Metabolism	2	0.666667	1.4913	B-cell
276	ATP5PB	Metabolism	2	0.666667	2.05515	B-cell
277	PPP1CA	Metabolism	2	0.666667	2.28707	B-cell
278	LDHB	Metabolism	2	0.666667	1.63012	B-cell
279	ARF5	Metabolism	2	0.666667	1.2869	B-cell
280	BID	Metabolism	2	0.666667	0.95125	B-cell
281	TALDO1	Metabolism	2	0.666667	1.70892	B-cell
282	NDUFB7	Metabolism	2	0.666667	1.8514	B-cell
283	COX5A	Metabolism	2	0.666667	1.89631	B-cell
284	MTHFD2	Metabolism	2	0.666667	1.30684	B-cell
285	UQCRQ	Metabolism	2	0.666667	1.76184	B-cell
286	SLC25A5	Metabolism	2	0.666667	2.06353	B-cell
287	TUFM	Metabolism	2	0.666667	1.42193	B-cell
288	POLR2E	Metabolism	2	0.666667	1.51775	B-cell
289	MDH1	Metabolism	2	0.666667	1.41509	B-cell
290	PDIA6	Metabolism	2	0.666667	1.81876	B-cell
291	CRIP1	Memory	5	1	0.803426	B-cell
292	PTPN6	Memory	5	1	1.02489	B-cell
293	CAPG	Memory	5	1	0.838955	B-cell
294	NME2	Memory	4	0.8	0.528727	B-cell
295	CD82	Memory	4	0.8	0.617398	B-cell
296	LY86	Memory	4	0.8	0.459641	B-cell
297	LSP1	Memory	4	0.8	0.524211	B-cell
298	TUBB	Memory	4	0.8	0.647455	B-cell
299	ARPC1B	Memory	4	0.8	0.75678	B-cell
300	ANXA6	Memory	4	0.8	0.291605	B-cell
301	LTB	Memory	4	0.8	1.59867	B-cell
302	LINC01781	Memory	4	0.8	0.959908	B-cell
303	CD27	Memory	4	0.8	1.08662	B-cell
304	S100A4	Memory	4	0.8	1.34658	B-cell
305	S100A10	Memory	4	0.8	1.24717	B-cell
306	CD99	Memory	4	0.8	1.57281	B-cell
307	REEP5	Memory	4	0.8	0.566471	B-cell
308	CAPZB	Memory	4	0.8	0.963199	B-cell
309	PTPRCAP	Memory	3	0.6	0.276366	B-cell
310	EEF1G	Memory	3	0.6	0.0273452	B-cell
311	GABARAP	Memory	3	0.6	0.12724	B-cell
312	RPL17	Memory	3	0.6	0.2069	B-cell
313	MIF	Memory	3	0.6	0.359047	B-cell
314	ID3	Memory	3	0.6	1.06375	B-cell
315	RNASEK	Memory	3	0.6	0.422652	B-cell
316	ALDOA	Memory	3	0.6	0.0625714	B-cell
317	CNPY3	Memory	3	0.6	0.331275	B-cell
318	MT-ATP8	Memory	3	0.6	0.0414339	B-cell
319	SCIMP	Memory	3	0.6	0.80008	B-cell
320	TNFRSF13B	Memory	3	0.6	0.927274	B-cell
321	SPCS1	Memory	3	0.6	0.402345	B-cell
322	AIM2	Memory	3	0.6	0.780269	B-cell
323	TXNIP	Memory	3	0.6	1.03016	B-cell
324	ADAM28	Memory	3	0.6	0.275091	B-cell
325	UBE2N	Memory	3	0.6	1.13302	B-cell
326	EMP3	Memory	3	0.6	0.972983	B-cell
327	EVI2B	Memory	3	0.6	0.741617	B-cell
328	C9orf16	Memory	3	0.6	0.723414	B-cell
329	ANXA2	Memory	3	0.6	1.01461	B-cell
330	S100A6	Memory	3	0.6	1.18059	B-cell
331	CNN2	Memory	3	0.6	0.237485	B-cell
332	ITGB1	Memory	3	0.6	1.57379	B-cell
333	C4orf3	Memory	3	0.6	0.341998	B-cell
334	SMDT1	Memory	3	0.6	0.687536	B-cell
335	RNH1	Memory	3	0.6	0.706674	B-cell
336	AHNAK	Memory	3	0.6	1.44355	B-cell
337	GSTK1	Memory	3	0.6	1.34937	B-cell
338	TAGAP	Memory	3	0.6	0.37457	B-cell
339	BLK	Memory	3	0.6	0.782896	B-cell
340	HIGD2A	Memory	3	0.6	0.563131	B-cell
341	SELL	Memory	3	0.6	0.779479	B-cell
342	GPSM3	Memory	3	0.6	0.657616	B-cell
343	KRT6B	EpiSen_A	12	1	3.86006	Malignant
344	LY6D	EpiSen_A	12	1	4.44659	Malignant
345	SPRR1B	EpiSen_A	12	1	4.8809	Malignant
346	FABP5	EpiSen_A	12	1	3.73139	Malignant
347	LYPD3	EpiSen_A	12	1	2.56372	Malignant
348	PKP1	EpiSen_A	12	1	1.97375	Malignant
349	PI3	EpiSen_A	12	1	4.90678	Malignant
350	KRT16	EpiSen_A	11	0.916667	4.87197	Malignant
351	SBSN	EpiSen_A	11	0.916667	3.85997	Malignant
352	CRABP2	EpiSen_A	11	0.916667	2.52234	Malignant
353	S100A8	EpiSen_A	11	0.916667	5.06893	Malignant
354	SULT2B1	EpiSen_A	11	0.916667	2.71533	Malignant
355	TMEM79	EpiSen_A	11	0.916667	1.64407	Malignant
356	GLTP	EpiSen_A	11	0.916667	1.91603	Malignant
357	LGALS7B	EpiSen_A	10	0.833333	2.73788	Malignant
358	KRT6C	EpiSen_A	10	0.833333	4.9767	Malignant
359	KRT6A	EpiSen_A	10	0.833333	2.42279	Malignant
360	SERPINB1	EpiSen_A	10	0.833333	2.44159	Malignant
361	JUP	EpiSen_A	10	0.833333	1.42511	Malignant
362	DSC2	EpiSen_A	10	0.833333	2.22397	Malignant
363	DMKN	EpiSen_A	10	0.833333	2.71896	Malignant
364	S100A7	EpiSen_A	10	0.833333	4.61229	Malignant
365	SLPI	EpiSen_A	10	0.833333	4.12031	Malignant
366	TUBB2A	EpiSen_A	10	0.833333	1.93989	Malignant
367	CSTA	EpiSen_A	10	0.833333	2.19495	Malignant
368	AQP3	EpiSen_A	9	0.75	2.98289	Malignant
369	CD24	EpiSen_A	9	0.75	2.29476	Malignant
370	CSTB	EpiSen_A	9	0.75	2.35753	Malignant
371	S100A9	EpiSen_A	9	0.75	4.55644	Malignant
372	DEFB1	EpiSen_A	9	0.75	2.23449	Malignant
373	KRT17	EpiSen_A	9	0.75	2.09298	Malignant
374	CRYAB	EpiSen_A	9	0.75	1.67994	Malignant
375	CDKN1A	EpiSen_A	9	0.75	1.71296	Malignant
376	IL1RN	EpiSen_A	9	0.75	2.44383	Malignant
377	KLK11	EpiSen_A	9	0.75	2.14852	Malignant
378	ID1	EpiSen_A	8	0.666667	1.69103	Malignant
379	KLK10	EpiSen_A	8	0.666667	1.73015	Malignant
380	MALL	EpiSen_A	8	0.666667	1.62097	Malignant
381	RAB25	EpiSen_A	8	0.666667	2.05094	Malignant
382	PDZK1IP1	EpiSen_A	8	0.666667	2.26802	Malignant
383	DSP	EpiSen_A	8	0.666667	1.44321	Malignant
384	CDA	EpiSen_A	7	0.583333	1.57247	Malignant
385	SERPINB5	EpiSen_A	7	0.583333	1.31211	Malignant
386	GJB2	EpiSen_A	7	0.583333	2.6905	Malignant
387	KLK8	EpiSen_A	7	0.583333	1.59646	Malignant
388	CNFN	EpiSen_A	7	0.583333	1.94649	Malignant
389	LCN2	EpiSen_B	5	1	5.85118	Malignant
390	IL1RN	EpiSen_B	5	1	3.21372	Malignant
391	CST6	EpiSen_B	5	1	2.87139	Malignant
392	CLDN4	EpiSen_B	5	1	3.71548	Malignant
393	S100P	EpiSen_B	5	1	4.58116	Malignant
394	CLDN7	EpiSen_B	5	1	3.21233	Malignant
395	MXD1	EpiSen_B	5	1	2.82439	Malignant
396	CYSRT1	EpiSen_B	5	1	3.18616	Malignant
397	NDRG2	EpiSen_B	5	1	2.62108	Malignant
398	KLK11	EpiSen_B	5	1	2.87605	Malignant
399	SPRR1B	EpiSen_B	4	0.8	5.39756	Malignant
400	C15orf48	EpiSen_B	4	0.8	4.93605	Malignant
401	KLK10	EpiSen_B	4	0.8	2.92553	Malignant
402	CD24	EpiSen_B	4	0.8	3.52366	Malignant
403	SLPI	EpiSen_B	4	0.8	4.31254	Malignant
404	APOBEC3A	EpiSen_B	4	0.8	3.82619	Malignant
405	DHRS9	EpiSen_B	4	0.8	2.62213	Malignant
406	S100A7	EpiSen_B	4	0.8	4.70837	Malignant
407	EPS8L1	EpiSen_B	4	0.8	2.95524	Malignant
408	LMO7	EpiSen_B	4	0.8	3.5773	Malignant
409	PRSS8	EpiSen_B	4	0.8	2.72022	Malignant
410	CNFN	EpiSen_B	4	0.8	5.8276	Malignant
411	CLIC3	EpiSen_B	4	0.8	3.33658	Malignant
412	CDA	EpiSen_B	4	0.8	2.40141	Malignant
413	CSTB	EpiSen_B	4	0.8	2.8158	Malignant
414	NCCRP1	EpiSen_B	4	0.8	2.42761	Malignant
415	SULT2B1	EpiSen_B	4	0.8	3.36239	Malignant
416	ALDH1A3	EpiSen_B	4	0.8	1.75456	Malignant
417	HOPX	EpiSen_B	4	0.8	2.82051	Malignant
418	S100A8	EpiSen_B	4	0.8	2.9046	Malignant
419	CDKN1A	EpiSen_B	4	0.8	2.55736	Malignant
420	GLRX	EpiSen_B	4	0.8	2.64261	Malignant
421	HIST1H2AC	EpiSen_B	4	0.8	2.05058	Malignant
422	PPL	EpiSen_B	4	0.8	2.53775	Malignant
423	NECTIN4	EpiSen_B	4	0.8	2.71134	Malignant
424	CRABP2	EpiSen_B	3	0.6	2.45534	Malignant
425	RAB11FIP1	EpiSen_B	3	0.6	3.86457	Malignant
426	PI3	EpiSen_B	3	0.6	5.86553	Malignant
427	SPRR2A	EpiSen_B	3	0.6	4.43013	Malignant
428	SBSN	EpiSen_B	3	0.6	4.86888	Malignant
429	TMEM40	EpiSen_B	3	0.6	2.7095	Malignant
430	ANXA1	EpiSen_B	3	0.6	2.4206	Malignant
431	S100A12	EpiSen_B	3	0.6	3.19417	Malignant
432	SPRR3	EpiSen_B	3	0.6	3.72535	Malignant
433	C4orf3	EpiSen_B	3	0.6	2.40458	Malignant
434	ATP6V0C	EpiSen_B	3	0.6	0.438222	Malignant
435	KRT19	EpiSen_B	3	0.6	1.29559	Malignant
436	KLK8	EpiSen_B	3	0.6	2.59487	Malignant
437	ANKRD37	EpiSen_B	3	0.6	2.07293	Malignant
438	EMP1	EpiSen_B	3	0.6	1.7002	Malignant
439	STEAP4	EpiSen_B	3	0.6	1.99105	Malignant
440	TRIP10	EpiSen_B	3	0.6	2.29828	Malignant
441	SPINK5	EpiSen_B	3	0.6	3.03387	Malignant
442	HIST1H1C	EpiSen_B	3	0.6	2.58498	Malignant
443	ERBB3	EpiSen_B	3	0.6	2.18523	Malignant
444	TGM2	EpiSen_B	3	0.6	2.54888	Malignant
445	TMPRSS4	EpiSen_B	3	0.6	2.38126	Malignant
446	DAPP1	EpiSen_B	3	0.6	2.21524	Malignant
447	GRHL1	EpiSen_B	3	0.6	1.97525	Malignant
448	S100A9	EpiSen_B	3	0.6	2.81712	Malignant
449	PDZK1IP1	EpiSen_B	3	0.6	2.67696	Malignant
450	SDCBP2	EpiSen_B	3	0.6	2.11109	Malignant
451	PRDM1	EpiSen_B	3	0.6	2.03759	Malignant
452	NME2	OxPhos	2	1	0.940655	Malignant
453	MIF	OxPhos	2	1	0.96732	Malignant
454	ALDOA	OxPhos	2	1	0.46397	Malignant
455	EEF1G	OxPhos	2	1	0.348405	Malignant
456	RPL17	OxPhos	2	1	0.724344	Malignant
457	MRPS24	OxPhos	2	1	0.315722	Malignant
458	ATP6V0C	OxPhos	2	1	-0.0218949	Malignant
459	ANXA8L1	OxPhos	2	1	0.0945593	Malignant
460	IFITM3	OxPhos	2	1	0.932185	Malignant
461	PSMA6	OxPhos	2	1	0.152419	Malignant
462	NDUFA6	OxPhos	2	1	0.465242	Malignant
463	MT1E	OxPhos	2	1	1.06192	Malignant
464	PSMB3	OxPhos	2	1	0.681791	Malignant
465	ARPC1B	OxPhos	2	1	0.649712	Malignant
466	IFITM1	OxPhos	2	1	0.186969	Malignant
467	ATP5MC1	OxPhos	2	1	0.47603	Malignant
468	NQO1	OxPhos	2	1	0.343399	Malignant
469	ATP5MC2	OxPhos	2	1	0.482502	Malignant
470	NDUFS8	OxPhos	2	1	0.214949	Malignant
471	BANF1	OxPhos	2	1	0.56305	Malignant
472	NUDT1	OxPhos	2	1	0.547039	Malignant
473	COX6A1	OxPhos	2	1	0.472059	Malignant
474	PSME2	OxPhos	2	1	0.505265	Malignant
475	NDUFAB1	OxPhos	2	1	0.550129	Malignant
476	RNASEK	OxPhos	2	1	0.0666033	Malignant
477	SELENOH	OxPhos	2	1	0.0072455	Malignant
478	KRTCAP2	OxPhos	2	1	-0.0338379	Malignant
479	PPDPF	OxPhos	2	1	0.0991194	Malignant
480	KRT19	OxPhos	2	1	-0.0348483	Malignant
481	MRPL40	OxPhos	2	1	0.444692	Malignant
482	CBR1	OxPhos	2	1	0.299767	Malignant
483	ATP5F1C	OxPhos	2	1	0.658366	Malignant
484	SNRPC	OxPhos	2	1	0.480202	Malignant
485	NDUFB6	OxPhos	2	1	0.0554914	Malignant
486	SIVA1	OxPhos	2	1	0.371839	Malignant
487	POLR2E	OxPhos	2	1	-0.00511088	Malignant
488	NDUFB9	OxPhos	2	1	0.200927	Malignant
489	HMGN2	OxPhos	2	1	0.919208	Malignant
490	PSME1	OxPhos	2	1	0.516062	Malignant
491	LSM7	OxPhos	2	1	0.235793	Malignant
492	UQCC2	OxPhos	2	1	0.242555	Malignant
493	LSM2	OxPhos	2	1	0.240355	Malignant
494	CD74	IFN/MHC-II	4	1	2.91794	Malignant
495	HLA-DRA	IFN/MHC-II	4	1	3.15835	Malignant
496	HLA-DRB1	IFN/MHC-II	4	1	2.59706	Malignant
497	HLA-DPA1	IFN/MHC-II	4	1	2.13179	Malignant
498	CXCL10	IFN/MHC-II	4	1	3.79839	Malignant
499	WARS	IFN/MHC-II	4	1	2.47579	Malignant
500	HLA-DPB1	IFN/MHC-II	4	1	1.84804	Malignant
501	HLA-DQB1	IFN/MHC-II	4	1	1.80013	Malignant
502	IFITM1	IFN/MHC-II	4	1	1.29035	Malignant
503	TNFSF10	IFN/MHC-II	4	1	1.94025	Malignant
504	RARRES3	IFN/MHC-II	4	1	2.32771	Malignant
505	SOD2	IFN/MHC-II	4	1	1.65449	Malignant
506	CXCL11	IFN/MHC-II	4	1	2.9254	Malignant
507	CXCL9	IFN/MHC-II	4	1	2.38609	Malignant
508	LAP3	IFN/MHC-II	4	1	1.94895	Malignant
509	IFI35	IFN/MHC-II	4	1	1.47162	Malignant
510	TAP1	IFN/MHC-II	4	1	1.63378	Malignant
511	GBP5	IFN/MHC-II	4	1	1.94211	Malignant
512	SERPING1	IFN/MHC-II	4	1	1.49868	Malignant
513	HLA-DMA	IFN/MHC-II	3	0.75	1.88913	Malignant
514	SAA1	IFN/MHC-II	3	0.75	2.58209	Malignant
515	PSMB10	IFN/MHC-II	3	0.75	1.22747	Malignant
516	IFIT3	IFN/MHC-II	3	0.75	2.32403	Malignant
517	IL32	IFN/MHC-II	3	0.75	2.09239	Malignant
518	ISG20	IFN/MHC-II	3	0.75	2.65189	Malignant
519	EPSTI1	IFN/MHC-II	3	0.75	1.4765	Malignant
520	GBP1	IFN/MHC-II	3	0.75	1.99404	Malignant
521	PDZK1IP1	IFN/MHC-II	3	0.75	1.82133	Malignant
522	S100A8	IFN/MHC-II	3	0.75	2.60299	Malignant
523	IFIT1	IFN/MHC-II	3	0.75	1.80051	Malignant
524	IFI44L	IFN/MHC-II	3	0.75	1.122	Malignant
525	APOL1	IFN/MHC-II	3	0.75	1.4151	Malignant
526	KRT6B	IFN/MHC-II	3	0.75	2.35955	Malignant
527	ETV7	IFN/MHC-II	3	0.75	1.45587	Malignant
528	IFI44	IFN/MHC-II	3	0.75	1.01418	Malignant
529	PARP14	IFN/MHC-II	3	0.75	1.21969	Malignant
530	IRF1	IFN/MHC-II	3	0.75	1.34247	Malignant
570	ATF3	Stress	2	1	2.94348	Malignant
571	CXCL2	Stress	2	1	3.01927	Malignant
572	CXCL3	Stress	2	1	3.18389	Malignant
573	NFKBIA	Stress	2	1	3.12674	Malignant
574	DUSP1	Stress	2	1	2.089	Malignant
575	CXCL1	Stress	2	1	2.81116	Malignant
576	CXCL8	Stress	2	1	2.42725	Malignant
577	ZFP36	Stress	2	1	2.15941	Malignant
578	TNFAIP3	Stress	2	1	3.50475	Malignant
579	PPP1R15A	Stress	2	1	2.55405	Malignant
580	JUN	Stress	2	1	1.96433	Malignant
581	FOSB	Stress	2	1	2.20398	Malignant
582	RND3	Stress	2	1	2.36028	Malignant
583	RRAD	Stress	2	1	2.64816	Malignant
584	INHBA	Stress	2	1	2.81812	Malignant
585	HBEGF	Stress	2	1	1.7027	Malignant
586	KLF4	Stress	2	1	1.77486	Malignant
587	KLF6	Stress	2	1	2.31712	Malignant
588	IER3	Stress	2	1	2.18976	Malignant
589	NFKBIZ	Stress	2	1	1.57733	Malignant
590	NEDD9	Stress	2	1	1.93193	Malignant
591	GADD45A	Stress	2	1	1.67121	Malignant
592	JUND	Stress	2	1	1.55488	Malignant
593	ICAM1	Stress	2	1	2.37169	Malignant
594	CLDN1	Stress	2	1	1.32776	Malignant
595	SGK1	Stress	2	1	1.53524	Malignant
596	CYR61	Stress	2	1	1.82362	Malignant
597	GPRC5A	Stress	2	1	1.47707	Malignant
598	SOD2	Stress	2	1	2.06293	Malignant
599	EPHA2	Stress	2	1	1.52798	Malignant
600	JUNB	Stress	2	1	1.42592	Malignant
601	MAFF	Stress	2	1	1.22531	Malignant
602	CCNL1	Stress	2	1	1.21287	Malignant
603	ABL2	Stress	2	1	1.65513	Malignant
604	IL32	Stress	2	1	1.53926	Malignant
605	PLK3	Stress	2	1	1.43966	Malignant
606	EMP1	Stress	2	1	1.13546	Malignant
607	LAMB3	Stress	2	1	1.69617	Malignant
608	IRF1	Stress	2	1	1.37653	Malignant
609	TM4SF1	Stress	2	1	1.35182	Malignant
610	GADD45B	Stress	2	1	1.50011	Malignant
611	TSC22D1	Stress	2	1	1.05165	Malignant
612	MCL1	Stress	2	1	1.0968	Malignant
613	DUSP5	Stress	2	1	1.3771	Malignant
614	MYADM	Stress	2	1	1.94331	Malignant
615	GEM	Stress	2	1	1.14289	Malignant
616	SQSTM1	Stress	2	1	1.4547	Malignant
617	PMAIP1	Stress	2	1	1.15619	Malignant
618	BHLHE40	Stress	2	1	0.929734	Malignant
619	FOSL1	Stress	2	1	1.04565	Malignant
620	INHBA	pEMT	8	1	2.94328	Malignant
621	LAMC2	pEMT	8	1	3.75079	Malignant
622	LAMA3	pEMT	8	1	2.76448	Malignant
623	SERPINE1	pEMT	8	1	2.34574	Malignant
624	ITGA5	pEMT	8	1	1.91255	Malignant
625	PTHLH	pEMT	7	0.875	2.57618	Malignant
626	MYADM	pEMT	7	0.875	1.88672	Malignant
627	UPP1	pEMT	7	0.875	1.89137	Malignant
628	PLAU	pEMT	7	0.875	2.44935	Malignant
629	COL17A1	pEMT	7	0.875	2.71882	Malignant
630	LAMB3	pEMT	7	0.875	3.35162	Malignant
631	IL1R2	pEMT	7	0.875	2.57058	Malignant
632	SLC16A3	pEMT	7	0.875	1.81174	Malignant
633	LGALS1	pEMT	6	0.75	2.63695	Malignant
634	EMP3	pEMT	6	0.75	2.68015	Malignant
635	NT5E	pEMT	6	0.75	2.15694	Malignant
636	CAV1	pEMT	6	0.75	2.30062	Malignant
637	PLEK2	pEMT	6	0.75	1.89193	Malignant
638	ACTN1	pEMT	6	0.75	1.99528	Malignant
639	FLNB	pEMT	6	0.75	1.94415	Malignant
640	ITGB1	pEMT	6	0.75	2.46689	Malignant
641	MT2A	pEMT	6	0.75	2.76271	Malignant
642	FLNA	pEMT	6	0.75	2.2363	Malignant
643	AREG	pEMT	5	0.625	2.6212	Malignant
644	TNC	pEMT	5	0.625	2.74541	Malignant
645	GLIPR1	pEMT	5	0.625	1.54665	Malignant
646	PLAUR	pEMT	5	0.625	2.05276	Malignant
647	P3H2	pEMT	5	0.625	1.96722	Malignant
648	PDLIM7	pEMT	5	0.625	1.63584	Malignant
649	IGFBP6	pEMT	5	0.625	2.22571	Malignant
650	CDCP1	pEMT	5	0.625	1.46478	Malignant
651	FSTL3	pEMT	5	0.625	1.49127	Malignant
652	ITGA3	pEMT	5	0.625	2.0222	Malignant
653	MMP1	pEMT	5	0.625	3.93559	Malignant
654	TGFBI	pEMT	5	0.625	2.28541	Malignant
655	TNFRSF12A	pEMT	5	0.625	1.8479	Malignant
656	PXN	pEMT	5	0.625	1.68109	Malignant
657	NDRG1	pEMT	5	0.625	2.87851	Malignant
658	MMP3	pEMT	5	0.625	2.44107	Malignant
659	SDC4	pEMT	5	0.625	1.95045	Malignant
660	ITGA2	pEMT	5	0.625	1.84653	Malignant
661	RRM2	G1S	5	1	2.69664	Malignant
662	CLSPN	G1S	5	1	2.67027	Malignant
663	HIST1H4C	G1S	5	1	2.49898	Malignant
664	ATAD2	G1S	5	1	2.71381	Malignant
665	HELLS	G1S	5	1	2.46851	Malignant
666	CDK1	G1S	5	1	2.48358	Malignant
667	FEN1	G1S	5	1	2.27813	Malignant
668	PKMYT1	G1S	5	1	2.56156	Malignant
669	MCM3	G1S	5	1	2.23775	Malignant
670	MCM7	G1S	5	1	2.45449	Malignant
671	MCM5	G1S	5	1	2.07551	Malignant
672	DHFR	G1S	5	1	2.18842	Malignant
673	ZWINT	G1S	5	1	2.15549	Malignant
674	DNMT1	G1S	5	1	2.07326	Malignant
675	GINS2	G1S	5	1	2.13298	Malignant
676	UBE2T	G1S	5	1	2.29495	Malignant
677	DUT	G1S	5	1	2.37594	Malignant
678	MCM4	G1S	5	1	1.98557	Malignant
679	TCF19	G1S	5	1	1.90154	Malignant
680	PCLAF	G1S	5	1	2.70814	Malignant
681	FANCI	G1S	5	1	1.71704	Malignant
682	CDCA4	G1S	5	1	1.9161	Malignant
683	RAD51AP1	G1S	5	1	2.0997	Malignant
684	CENPU	G1S	5	1	1.87552	Malignant
685	CDC6	G1S	5	1	1.92597	Malignant
686	PCNA	G1S	5	1	2.50588	Malignant
687	ORC6	G1S	5	1	1.81354	Malignant
688	UNG	G1S	5	1	1.66858	Malignant
689	GMNN	G1S	5	1	2.0296	Malignant
690	TK1	G1S	5	1	2.09235	Malignant
691	LIG1	G1S	5	1	1.4929	Malignant
692	CDCA5	G1S	5	1	1.69883	Malignant
693	RFC4	G1S	5	1	1.92849	Malignant
694	DNAJC9	G1S	5	1	1.61699	Malignant
695	CENPM	G1S	5	1	1.83628	Malignant
696	RFC2	G1S	5	1	1.89272	Malignant
697	SMC2	G1S	5	1	1.73376	Malignant
698	CDC45	G1S	4	0.8	2.32376	Malignant
699	HIST1H1E	G1S	4	0.8	1.81757	Malignant
700	ASF1B	G1S	4	0.8	2.1097	Malignant
701	UHRF1	G1S	4	0.8	1.73118	Malignant
702	STMN1	G1S	4	0.8	2.55162	Malignant
703	TUBB	G1S	4	0.8	1.93902	Malignant
704	NASP	G1S	4	0.8	2.11013	Malignant
705	MCM6	G1S	4	0.8	1.64856	Malignant
706	MTHFD1	G1S	4	0.8	1.65175	Malignant
707	RRM1	G1S	4	0.8	1.72286	Malignant
708	CENPK	G1S	4	0.8	1.80666	Malignant
709	FAM111A	G1S	4	0.8	1.54667	Malignant
710	SMC4	G1S	4	0.8	2.22351	Malignant
711	CDCA7L	G1S	4	0.8	1.77031	Malignant
712	MAD2L1	G1S	4	0.8	1.88328	Malignant
713	MKI67	G1S	4	0.8	2.01315	Malignant
714	UBE2C	G1S	4	0.8	1.85761	Malignant
715	MSH2	G1S	4	0.8	1.16411	Malignant
716	MCM2	G1S	4	0.8	1.93963	Malignant
717	CDCA7	G1S	4	0.8	1.60111	Malignant
718	MYBL2	G1S	4	0.8	1.95633	Malignant
719	HMGB2	G1S	4	0.8	2.08692	Malignant
720	DSN1	G1S	4	0.8	1.2761	Malignant
721	GGCT	G1S	4	0.8	1.52909	Malignant
722	WDR34	G1S	3	0.6	1.87712	Malignant
723	TYMS	G1S	3	0.6	2.60889	Malignant
724	ATAD5	G1S	3	0.6	1.46926	Malignant
725	BARD1	G1S	3	0.6	1.68789	Malignant
726	CHAF1A	G1S	3	0.6	1.44605	Malignant
727	MELK	G1S	3	0.6	1.19355	Malignant
728	DIAPH3	G1S	3	0.6	1.46251	Malignant
729	USP1	G1S	3	0.6	1.54444	Malignant
730	GMPS	G1S	3	0.6	1.656	Malignant
731	H2AFZ	G1S	3	0.6	1.92763	Malignant
732	TUBA1B	G1S	3	0.6	2.09278	Malignant
733	TMEM97	G1S	3	0.6	1.4847	Malignant
734	NCAPD3	G1S	3	0.6	1.46734	Malignant
735	MSH6	G1S	3	0.6	1.44316	Malignant
736	SLBP	G1S	3	0.6	1.6079	Malignant
737	TMPO	G1S	3	0.6	1.69658	Malignant
738	TOPBP1	G1S	3	0.6	1.26837	Malignant
739	WDHD1	G1S	3	0.6	1.23257	Malignant
740	CDT1	G1S	3	0.6	1.87411	Malignant
741	DEK	G1S	3	0.6	1.77127	Malignant
742	CKLF	G1S	3	0.6	1.56596	Malignant
743	HAT1	G1S	3	0.6	1.60129	Malignant
744	DONSON	G1S	3	0.6	1.4456	Malignant
745	LMNB1	G1S	3	0.6	1.51593	Malignant
746	VRK1	G1S	3	0.6	1.62645	Malignant
747	CENPF	G2M	10	1	3.37978	Malignant
748	CCNB1	G2M	10	1	3.92456	Malignant
749	CDC20	G2M	10	1	3.87106	Malignant
750	TPX2	G2M	10	1	3.46573	Malignant
751	NUSAP1	G2M	10	1	3.21765	Malignant
752	TOP2A	G2M	10	1	3.03343	Malignant
753	ARL6IP1	G2M	10	1	2.91423	Malignant
754	PLK1	G2M	10	1	3.48683	Malignant
755	CKS2	G2M	10	1	3.22268	Malignant
756	CCNB2	G2M	10	1	3.05537	Malignant
757	CCNA2	G2M	10	1	2.63434	Malignant
758	CKAP2	G2M	10	1	2.35792	Malignant
759	PRC1	G2M	10	1	2.32896	Malignant
760	CDKN3	G2M	10	1	3.15137	Malignant
761	STMN1	G2M	10	1	2.69137	Malignant
762	SMC4	G2M	10	1	2.54599	Malignant
763	PTTG1	G2M	10	1	3.11929	Malignant
764	HMGB2	G2M	10	1	2.92993	Malignant
765	BIRC5	G2M	10	1	3.03319	Malignant
766	CDCA3	G2M	10	1	2.86695	Malignant
767	UBE2C	G2M	10	1	3.72543	Malignant
768	KPNA2	G2M	10	1	3.0242	Malignant
769	CDK1	G2M	10	1	2.53798	Malignant
770	MAD2L1	G2M	10	1	2.23421	Malignant
771	CKS1B	G2M	10	1	2.59261	Malignant
772	ECT2	G2M	10	1	1.9038	Malignant
773	CENPW	G2M	10	1	2.28992	Malignant
774	MKI67	G2M	9	0.9	2.95169	Malignant
775	TACC3	G2M	9	0.9	2.16509	Malignant
776	KIF20B	G2M	9	0.9	2.40318	Malignant
777	RACGAP1	G2M	9	0.9	2.03606	Malignant
778	CENPA	G2M	9	0.9	2.4131	Malignant
779	KNSTRN	G2M	9	0.9	2.05676	Malignant
780	CENPN	G2M	9	0.9	1.96363	Malignant
781	AURKB	G2M	9	0.9	2.26444	Malignant
782	TUBB4B	G2M	9	0.9	2.08639	Malignant
783	UBE2T	G2M	9	0.9	1.97941	Malignant
784	ASPM	G2M	8	0.8	3.02512	Malignant
785	HMMR	G2M	8	0.8	2.63477	Malignant
786	ANLN	G2M	8	0.8	2.72444	Malignant
787	CDCA8	G2M	8	0.8	2.47866	Malignant
788	DLGAP5	G2M	8	0.8	2.40082	Malignant
789	NUF2	G2M	8	0.8	2.17083	Malignant
790	HMGN2	G2M	8	0.8	2.08047	Malignant
791	CKAP5	G2M	8	0.8	1.87263	Malignant
792	NCAPD2	G2M	8	0.8	2.12175	Malignant
793	CEP55	G2M	8	0.8	2.24657	Malignant
794	AURKA	G2M	8	0.8	2.25783	Malignant
795	HMGB3	G2M	8	0.8	1.91436	Malignant
796	KIF22	G2M	8	0.8	1.96392	Malignant
797	SMC2	G2M	8	0.8	1.74447	Malignant
798	TMPO	G2M	8	0.8	1.87096	Malignant
799	MZT1	G2M	8	0.8	1.79178	Malignant
800	DTYMK	G2M	8	0.8	2.03285	Malignant
801	TUBA1B	G2M	8	0.8	2.59751	Malignant
802	H2AFZ	G2M	8	0.8	2.23493	Malignant
803	FAM83D	G2M	8	0.8	2.08008	Malignant
804	H2AFX	G2M	8	0.8	2.00625	Malignant
805	CENPE	G2M	7	0.7	2.66869	Malignant
806	KIF23	G2M	7	0.7	2.51869	Malignant
807	TROAP	G2M	7	0.7	2.38129	Malignant
808	KIFC1	G2M	7	0.7	1.86893	Malignant
809	RAD21	G2M	7	0.7	1.83861	Malignant
810	DBF4	G2M	7	0.7	1.78445	Malignant
811	TUBA1C	G2M	7	0.7	1.89216	Malignant
812	DEPDC1	G2M	6	0.6	2.56335	Malignant
813	KNL1	G2M	6	0.6	1.98669	Malignant
814	GTSE1	G2M	6	0.6	2.50299	Malignant
815	NDC80	G2M	6	0.6	2.07084	Malignant
816	CKAP2L	G2M	6	0.6	2.03965	Malignant
817	NMU	G2M	6	0.6	1.99864	Malignant
818	NCAPG	G2M	6	0.6	2.08027	Malignant
819	LMNB1	G2M	6	0.6	1.64546	Malignant
820	NCAPH	G2M	6	0.6	1.54288	Malignant
821	ANP32E	G2M	6	0.6	1.75606	Malignant
822	CIP2A	G2M	6	0.6	1.37871	Malignant
823	UBE2S	G2M	6	0.6	2.40005	Malignant
824	FOXM1	G2M	6	0.6	1.73127	Malignant
825	TK1	G2M	6	0.6	2.19531	Malignant
880	STMN1	Proliferating	15	1	5.76042	CD8
881	TUBB	Proliferating	15	1	4.91895	CD8
882	HMGN2	Proliferating	15	1	4.26899	CD8
883	TUBA1B	Proliferating	15	1	3.90842	CD8
884	HMGB2	Proliferating	15	1	4.69385	CD8
885	MKI67	Proliferating	15	1	4.08216	CD8
886	SIVA1	Proliferating	15	1	2.97788	CD8
887	HIST1H4C	Proliferating	15	1	3.99678	CD8
888	SMC4	Proliferating	15	1	3.74458	CD8
889	TMEM106C	Proliferating	14	0.933333	2.58811	CD8
890	TOP2A	Proliferating	14	0.933333	4.06291	CD8
891	HIST1H1E	Proliferating	14	0.933333	2.82361	CD8
892	DUT	Proliferating	14	0.933333	3.68686	CD8
893	DNMT1	Proliferating	14	0.933333	2.84248	CD8
894	CENPF	Proliferating	14	0.933333	3.84169	CD8
895	UBE2C	Proliferating	14	0.933333	4.02328	CD8
896	KIF22	Proliferating	14	0.933333	3.03069	CD8
897	DEK	Proliferating	13	0.866667	3.44765	CD8
898	NUSAP1	Proliferating	13	0.866667	4.16269	CD8
899	CKS1B	Proliferating	13	0.866667	3.34269	CD8
900	TMPO	Proliferating	13	0.866667	3.14238	CD8
901	CARHSP1	Proliferating	13	0.866667	2.8192	CD8
902	DDX39A	Proliferating	13	0.866667	2.89553	CD8
903	MCM7	Proliferating	13	0.866667	3.31271	CD8
904	PCNA	Proliferating	13	0.866667	3.01679	CD8
905	H2AFY	Proliferating	13	0.866667	2.97813	CD8
906	ANP32E	Proliferating	13	0.866667	2.95306	CD8
907	ANP32B	Proliferating	13	0.866667	3.37078	CD8
908	PCLAF	Proliferating	12	0.8	3.51341	CD8
909	CENPM	Proliferating	12	0.8	2.57569	CD8
910	NUDT1	Proliferating	12	0.8	2.76017	CD8
911	TYMS	Proliferating	12	0.8	4.42324	CD8
912	PTTG1	Proliferating	12	0.8	3.01472	CD8
913	SMC2	Proliferating	11	0.733333	2.75732	CD8
914	RPA3	Proliferating	11	0.733333	2.71673	CD8
915	ATAD2	Proliferating	11	0.733333	2.53488	CD8
916	RANBP1	Proliferating	11	0.733333	3.35042	CD8
917	TPX2	Proliferating	11	0.733333	3.81471	CD8
918	MAD2L1	Proliferating	11	0.733333	2.85639	CD8
919	NUCKS1	Proliferating	11	0.733333	3.1036	CD8
920	DNAJC9	Proliferating	10	0.666667	2.58554	CD8
921	DTYMK	Proliferating	10	0.666667	2.48376	CD8
922	LMNB1	Proliferating	10	0.666667	2.39599	CD8
923	LSM4	Proliferating	10	0.666667	2.56441	CD8
924	MCM5	Proliferating	10	0.666667	2.69766	CD8
925	RAD21	Proliferating	10	0.666667	2.85532	CD8
926	CALM3	Proliferating	10	0.666667	3.04323	CD8
927	USP1	Proliferating	9	0.6	2.61461	CD8
928	BANF1	Proliferating	9	0.6	2.73058	CD8
929	LSM3	Proliferating	9	0.6	2.85207	CD8
930	CENPU	Proliferating	9	0.6	2.64815	CD8
931	CENPX	Proliferating	9	0.6	2.46822	CD8
932	EZH2	Proliferating	9	0.6	2.39153	CD8
933	NASP	Proliferating	9	0.6	2.98917	CD8
934	ASPM	Proliferating	9	0.6	3.91918	CD8
935	HIST1H1B	Proliferating	9	0.6	3.15706	CD8
936	H2AFV	Proliferating	9	0.6	3.22066	CD8
937	UBE2T	Proliferating	8	0.533333	2.4954	CD8
938	CDK1	Proliferating	8	0.533333	3.24445	CD8
939	CLSPN	Proliferating	8	0.533333	3.33068	CD8
940	TK1	Proliferating	8	0.533333	3.21796	CD8
941	HELLS	Proliferating	8	0.533333	2.38302	CD8
942	CCDC167	Proliferating	8	0.533333	2.4055	CD8
943	HIST1H1C	Proliferating	8	0.533333	2.94489	CD8
944	SKA2	Proliferating	8	0.533333	2.47567	CD8
945	HMGB1	Proliferating	8	0.533333	2.9411	CD8
946	SNRPD1	Proliferating	8	0.533333	3.0343	CD8
947	IFI6	Interferon	6	1	4.55808	CD8
948	MX1	Interferon	6	1	4.44059	CD8
949	RSAD2	Interferon	6	1	3.34032	CD8
950	ISG15	Interferon	6	1	4.46168	CD8
951	STAT1	Interferon	6	1	2.96906	CD8
952	GBP1	Interferon	6	1	2.61544	CD8
953	LAG3	Interferon	6	1	2.38598	CD8
954	TNFSF10	Interferon	6	1	2.39788	CD8
955	OASL	Interferon	6	1	3.12617	CD8
956	IFIT1	Interferon	6	1	3.65726	CD8
957	PARP9	Interferon	6	1	1.87852	CD8
958	MX2	Interferon	6	1	2.97901	CD8
959	IFI44	Interferon	6	1	2.08115	CD8
960	IRF7	Interferon	6	1	2.67993	CD8
961	OAS1	Interferon	6	1	3.08695	CD8
962	IFI44L	Interferon	6	1	2.90279	CD8
963	TAP1	Interferon	6	1	1.61378	CD8
964	XAF1	Interferon	6	1	2.62076	CD8
965	EPSTI1	Interferon	6	1	2.33215	CD8
966	C19orf66	Interferon	6	1	1.7913	CD8
967	TRIM22	Interferon	6	1	2.57938	CD8
968	BST2	Interferon	6	1	2.43775	CD8
969	HERC5	Interferon	6	1	2.7388	CD8
970	SAMD9	Interferon	6	1	2.17884	CD8
971	UBE2L6	Interferon	6	1	2.2175	CD8
972	SAMD9L	Interferon	6	1	2.17132	CD8
973	PHF11	Interferon	6	1	1.71893	CD8
974	SP100	Interferon	6	1	1.70874	CD8
975	LY6E	Interferon	6	1	2.8979	CD8
976	SP110	Interferon	6	1	2.20566	CD8
977	IFIT3	Interferon	6	1	3.01439	CD8
978	RNF213	Interferon	5	0.833333	2.3439	CD8
979	OAS3	Interferon	5	0.833333	2.17791	CD8
980	USP18	Interferon	5	0.833333	1.91668	CD8
981	DDX58	Interferon	5	0.833333	2.09579	CD8
982	APOL6	Interferon	5	0.833333	1.41628	CD8
983	DDX60L	Interferon	5	0.833333	1.8515	CD8
984	PPM1K	Interferon	5	0.833333	2.26944	CD8
985	PNPT1	Interferon	5	0.833333	1.51902	CD8
986	MT2A	Interferon	5	0.833333	3.4881	CD8
987	PARP14	Interferon	5	0.833333	1.97949	CD8
988	GIMAP7	Interferon	5	0.833333	2.21597	CD8
989	IFIT2	Interferon	5	0.833333	2.8774	CD8
990	PLSCR1	Interferon	5	0.833333	2.76149	CD8
991	EIF2AK2	Interferon	5	0.833333	2.59273	CD8
992	IFI35	Interferon	5	0.833333	2.32952	CD8
993	LAP3	Interferon	5	0.833333	1.98369	CD8
994	DRAP1	Interferon	5	0.833333	2.00023	CD8
995	OAS2	Interferon	5	0.833333	1.81105	CD8
996	IFITM1	Interferon	5	0.833333	2.24616	CD8
997	GBP2	Interferon	5	0.833333	1.42245	CD8
998	GBP4	Interferon	5	0.833333	1.51373	CD8
999	SLFN5	Interferon	4	0.666667	1.6074	CD8
1000	CHST12	Interferon	4	0.666667	1.43215	CD8
1001	PRF1	Interferon	4	0.666667	2.25225	CD8
1002	TRIM38	Interferon	4	0.666667	1.57032	CD8
1003	NT5C3A	Interferon	4	0.666667	1.64405	CD8
1004	GBP5	Interferon	4	0.666667	1.70484	CD8
1005	IFI16	Interferon	4	0.666667	1.50622	CD8
1006	ISG20	Interferon	4	0.666667	2.48067	CD8
1007	NMI	Interferon	4	0.666667	1.44346	CD8
1008	LGALS9	Interferon	4	0.666667	1.64251	CD8
1009	RBCK1	Interferon	4	0.666667	1.70543	CD8
1010	NUB1	Interferon	4	0.666667	1.50997	CD8
1011	XRN1	Interferon	4	0.666667	1.51218	CD8
1012	DTX3L	Interferon	4	0.666667	1.35742	CD8
1013	TRANK1	Interferon	4	0.666667	1.2418	CD8
1014	IFITM2	Interferon	4	0.666667	1.80175	CD8
1015	PSMB8	Interferon	4	0.666667	1.66415	CD8
1016	PSMB9	Interferon	4	0.666667	1.50195	CD8
1017	HSH2D	Interferon	4	0.666667	1.03922	CD8
1018	ADAR	Interferon	4	0.666667	1.14469	CD8
1019	CHMP5	Interferon	4	0.666667	1.34971	CD8
1020	KLF6	TCR-Signaling	13	1	1.57329	CD8
1021	CD69	TCR-Signaling	13	1	1.62664	CD8
1022	PPP1R15A	TCR-Signaling	13	1	1.69104	CD8
1023	DNAJB1	TCR-Signaling	13	1	1.55271	CD8
1024	NR4A1	TCR-Signaling	13	1	1.8506	CD8
1025	CCL4	TCR-Signaling	13	1	2.61273	CD8
1026	GADD45B	TCR-Signaling	13	1	1.73164	CD8
1027	FOS	TCR-Signaling	13	1	3.57269	CD8
1028	ZFP36L1	TCR-Signaling	13	1	1.07214	CD8
1029	HSPA1B	TCR-Signaling	12	0.923077	2.16435	CD8
1030	FOSB	TCR-Signaling	12	0.923077	2.86309	CD8
1031	JUN	TCR-Signaling	12	0.923077	2.23683	CD8
1032	DUSP1	TCR-Signaling	12	0.923077	2.10066	CD8
1033	TAGAP	TCR-Signaling	12	0.923077	1.63174	CD8
1034	IER2	TCR-Signaling	12	0.923077	1.50668	CD8
1035	TUBA1A	TCR-Signaling	12	0.923077	0.918985	CD8
1036	IFNG	TCR-Signaling	11	0.846154	1.81274	CD8
1037	TNF	TCR-Signaling	11	0.846154	2.04983	CD8
1038	BTG2	TCR-Signaling	11	0.846154	0.643228	CD8
1039	HSPA1A	TCR-Signaling	11	0.846154	2.12393	CD8
1040	CCL4L2	TCR-Signaling	11	0.846154	2.76604	CD8
1041	TUBB4B	TCR-Signaling	11	0.846154	1.04702	CD8
1042	NR4A2	TCR-Signaling	11	0.846154	1.29258	CD8
1043	DNAJA1	TCR-Signaling	11	0.846154	0.994291	CD8
1044	AC020916.1	TCR-Signaling	10	0.769231	1.44276	CD8
1045	SLC2A3	TCR-Signaling	10	0.769231	0.532308	CD8
1046	CITED2	TCR-Signaling	10	0.769231	1.0517	CD8
1047	SERTAD1	TCR-Signaling	9	0.692308	1.34846	CD8
1048	GZMK	TCR-Signaling	9	0.692308	2.37774	CD8
1049	SRSF7	TCR-Signaling	9	0.692308	1.12121	CD8
1050	FUS	TCR-Signaling	9	0.692308	0.601052	CD8
1051	MYADM	TCR-Signaling	9	0.692308	0.90452	CD8
1052	EGR1	TCR-Signaling	9	0.692308	1.7629	CD8
1053	SAP18	TCR-Signaling	9	0.692308	0.859195	CD8
1054	RSRP1	TCR-Signaling	9	0.692308	0.77045	CD8
1055	EIF4A2	TCR-Signaling	8	0.615385	0.422246	CD8
1056	ZFAS1	TCR-Signaling	8	0.615385	0.793181	CD8
1057	TUBA1B	TCR-Signaling	8	0.615385	0.782908	CD8
1058	CIRBP	TCR-Signaling	8	0.615385	0.348335	CD8
1059	RPL22L1	TCR-Signaling	8	0.615385	0.342723	CD8
1060	TNFSF9	TCR-Signaling	7	0.538462	1.43277	CD8
1061	CSRNP1	TCR-Signaling	7	0.538462	0.922537	CD8
1062	CMC1	TCR-Signaling	7	0.538462	1.04659	CD8
1063	ID2	TCR-Signaling	7	0.538462	1.08526	CD8
1064	SAT1	TCR-Signaling	7	0.538462	0.771066	CD8
1065	JUNB	TCR-Signaling	7	0.538462	1.56564	CD8
1066	ZFP36	TCR-Signaling	7	0.538462	0.788663	CD8
1067	LTB	Naive	9	1	2.63915	CD8
1068	IL7R	Naive	9	1	4.00321	CD8
1069	SELL	Naive	9	1	2.45865	CD8
1070	CCR7	Naive	9	1	2.26258	CD8
1071	FOS	Naive	9	1	2.16382	CD8
1072	EEF1G	Naive	9	1	1.45432	CD8
1073	NOP53	Naive	8	0.888889	1.79712	CD8
1074	EIF3E	Naive	8	0.888889	1.37667	CD8
1075	RPL36A	Naive	8	0.888889	1.32744	CD8
1076	NOSIP	Naive	8	0.888889	1.23715	CD8
1077	EEF1B2	Naive	8	0.888889	1.56417	CD8
1078	FXYD5	Naive	8	0.888889	1.67543	CD8
1079	SLC2A3	Naive	7	0.777778	1.69526	CD8
1080	AREG	Naive	7	0.777778	1.48033	CD8
1081	SNHG8	Naive	7	0.777778	1.40175	CD8
1082	EIF3L	Naive	7	0.777778	1.02308	CD8
1083	CD55	Naive	7	0.777778	1.6549	CD8
1084	ZFAS1	Naive	7	0.777778	1.29001	CD8
1085	LDHB	Naive	7	0.777778	1.34001	CD8
1086	CDKN1A	Naive	7	0.777778	1.07137	CD8
1087	UXT	Naive	7	0.777778	0.939594	CD8
1088	TCF7	Naive	7	0.777778	1.44484	CD8
1089	PABPC1	Naive	7	0.777778	1.6091	CD8
1090	KLF2	Naive	7	0.777778	2.04154	CD8
1091	SMDT1	Naive	6	0.666667	1.13718	CD8
1092	FCMR	Naive	6	0.666667	1.08071	CD8
1093	GPX4	Naive	6	0.666667	1.01189	CD8
1094	C12orf57	Naive	6	0.666667	0.950996	CD8
1095	RPL23	Naive	6	0.666667	1.23212	CD8
1096	EIF4B	Naive	6	0.666667	1.40042	CD8
1097	NDFIP1	Naive	6	0.666667	0.962648	CD8
1098	ERP29	Naive	6	0.666667	0.805486	CD8
1099	GYPC	Naive	6	0.666667	0.644083	CD8
1100	RPL4	Naive	6	0.666667	1.5169	CD8
1101	EEF2	Naive	6	0.666667	1.64126	CD8
1102	ANXA1	Naive	6	0.666667	1.5781	CD8
1103	BTG2	Naive	5	0.555556	1.60439	CD8
1104	JUNB	Naive	5	0.555556	1.82391	CD8
1105	EIF3H	Naive	5	0.555556	0.823295	CD8
1106	CHMP1B	Naive	5	0.555556	1.44993	CD8
1107	PRDX2	Naive	5	0.555556	1.1274	CD8
1108	NR4A2	Naive	5	0.555556	1.16844	CD8
1109	ZNF331	Naive	5	0.555556	0.964778	CD8
1110	FAM177A1	Naive	5	0.555556	0.750105	CD8
1111	LEF1	Naive	5	0.555556	1.43838	CD8
1112	GADD45B	Naive	5	0.555556	1.22364	CD8
1113	CD48	Naive	5	0.555556	1.3349	CD8
1114	TMEM123	Naive	5	0.555556	1.13433	CD8
1115	PDCD4	Naive	5	0.555556	1.59857	CD8
1116	PASK	Naive	5	0.555556	1.34271	CD8
1117	PEBP1	Naive	5	0.555556	0.929946	CD8
1118	RPS17	Naive	5	0.555556	1.03615	CD8
1119	LMNA	Naive	5	0.555556	1.17726	CD8
1120	ZNF331	Memory	11	0.916667	1.26664	CD8
1121	CREM	Memory	11	0.916667	1.68227	CD8
1122	PDE4B	Memory	11	0.916667	1.01541	CD8
1123	SELENOK	Memory	11	0.916667	0.886476	CD8
1124	EZR	Memory	11	0.916667	0.991991	CD8
1125	YPEL5	Memory	11	0.916667	1.16394	CD8
1126	ATP1B3	Memory	10	0.833333	0.964686	CD8
1127	CEMIP2	Memory	10	0.833333	0.975924	CD8
1128	LITAF	Memory	10	0.833333	1.02669	CD8
1129	PIK3R1	Memory	10	0.833333	1.36647	CD8
1130	CXCR4	Memory	9	0.75	1.90642	CD8
1131	GTF2B	Memory	9	0.75	0.793208	CD8
1132	PDCD4	Memory	9	0.75	0.800795	CD8
1133	TUBA4A	Memory	9	0.75	1.48513	CD8
1134	DUSP4	Memory	9	0.75	1.46239	CD8
1135	LEPROTL1	Memory	9	0.75	0.919993	CD8
1136	GZMK	Memory	9	0.75	2.75847	CD8
1137	JMJD6	Memory	9	0.75	0.906296	CD8
1138	SERTAD1	Memory	8	0.666667	0.688453	CD8
1139	NR4A2	Memory	8	0.666667	0.934695	CD8
1140	FAM177A1	Memory	8	0.666667	1.16034	CD8
1141	SRSF2	Memory	8	0.666667	0.78612	CD8
1142	DNAJB1	Memory	8	0.666667	1.41424	CD8
1143	UBE2B	Memory	8	0.666667	0.770365	CD8
1144	BTG2	Memory	8	0.666667	0.948236	CD8
1145	JPT1	Memory	7	0.583333	0.622125	CD8
1146	RGCC	Memory	7	0.583333	1.52154	CD8
1147	SDCBP	Memory	7	0.583333	0.396518	CD8
1148	SLA	Memory	7	0.583333	0.951855	CD8
1149	IL7R	Memory	7	0.583333	1.35083	CD8
1150	IDI1	Memory	7	0.583333	0.695191	CD8
1151	CRTAM	Memory	7	0.583333	1.40955	CD8
1152	RNF19A	Memory	7	0.583333	1.17172	CD8
1153	MYH9	Chemotaxis_WNK1	5	1	1.38016	CD8
1154	GPRIN3	Chemotaxis_WNK1	5	1	1.09407	CD8
1155	AKNA	Chemotaxis_WNK1	5	1	1.37002	CD8
1156	CHD2	Chemotaxis_WNK1	5	1	1.10301	CD8
1157	SPTAN1	Chemotaxis_WNK1	5	1	0.746395	CD8
1158	MACF1	Chemotaxis_WNK1	5	1	1.35428	CD8
1159	ITK	Chemotaxis_WNK1	5	1	1.00776	CD8
1160	ACTN4	Chemotaxis_WNK1	5	1	0.850938	CD8
1161	MT-ND6	Chemotaxis_WNK1	4	0.8	1.13341	CD8
1162	ATF7IP	Chemotaxis_WNK1	4	0.8	1.09933	CD8
1163	SNRNP200	Chemotaxis_WNK1	4	0.8	1.07392	CD8
1164	ATP2B4	Chemotaxis_WNK1	4	0.8	1.31229	CD8
1165	UTRN	Chemotaxis_WNK1	4	0.8	0.8197	CD8
1166	RANBP2	Chemotaxis_WNK1	4	0.8	0.938401	CD8
1167	NIPBL	Chemotaxis_WNK1	4	0.8	1.13584	CD8
1168	GOLGB1	Chemotaxis_WNK1	4	0.8	1.23153	CD8
1169	SYNE2	Chemotaxis_WNK1	4	0.8	1.45974	CD8
1170	IQGAP1	Chemotaxis_WNK1	4	0.8	1.19797	CD8
1171	FAM129A	Chemotaxis_WNK1	4	0.8	1.10702	CD8
1172	AKAP13	Chemotaxis_WNK1	4	0.8	1.29086	CD8
1173	PARP8	Chemotaxis_WNK1	4	0.8	1.05815	CD8
1174	KIAA1551	Chemotaxis_WNK1	4	0.8	1.63672	CD8
1175	ATRX	Chemotaxis_WNK1	4	0.8	0.95442	CD8
1176	GLG1	Chemotaxis_WNK1	4	0.8	0.945283	CD8
1177	FLNA	Chemotaxis_WNK1	4	0.8	0.936427	CD8
1178	DYNC1H1	Chemotaxis_WNK1	4	0.8	0.886443	CD8
1179	TAF15	Chemotaxis_WNK1	4	0.8	0.710538	CD8
1180	CEMIP2	Chemotaxis_WNK1	4	0.8	1.42725	CD8
1181	AHNAK	Chemotaxis_WNK1	3	0.6	1.57835	CD8
1182	CBLB	Chemotaxis_WNK1	3	0.6	1.19766	CD8
1183	WNK1	Chemotaxis_WNK1	3	0.6	1.58275	CD8
1184	OGA	Chemotaxis_WNK1	3	0.6	0.879253	CD8
1185	RNF213	Chemotaxis_WNK1	3	0.6	1.15758	CD8
1186	SMG1	Chemotaxis_WNK1	3	0.6	0.966601	CD8
1187	BIRC6	Chemotaxis_WNK1	3	0.6	0.990482	CD8
1188	SYTL2	Chemotaxis_WNK1	3	0.6	0.660693	CD8
1189	PDE4D	Chemotaxis_WNK1	3	0.6	0.819527	CD8
1190	IKZF3	Chemotaxis_WNK1	3	0.6	1.09174	CD8
1191	CELF2	Chemotaxis_WNK1	3	0.6	1.06142	CD8
1192	JAK3	Chemotaxis_WNK1	3	0.6	1.01306	CD8
1193	ADGRE5	Chemotaxis_WNK1	3	0.6	0.927137	CD8
1194	MBNL1	Chemotaxis_WNK1	3	0.6	1.52592	CD8
1195	WIPF1	Chemotaxis_WNK1	3	0.6	1.11165	CD8
1196	HNRNPU	Chemotaxis_WNK1	3	0.6	1.18139	CD8
1197	ACIN1	Chemotaxis_WNK1	3	0.6	1.00265	CD8
1198	AC016831.7	Chemotaxis_WNK1	3	0.6	1.2522	CD8
1199	ANKRD44	Chemotaxis_WNK1	3	0.6	1.08235	CD8
1200	VCP	Chemotaxis_WNK1	3	0.6	0.619759	CD8
1201	PCM1	Chemotaxis_WNK1	3	0.6	1.20332	CD8
1202	DDX6	Chemotaxis_WNK1	3	0.6	1.18622	CD8
1203	POLR2A	Chemotaxis_WNK1	3	0.6	0.908521	CD8
1204	DDX17	Chemotaxis_WNK1	3	0.6	0.9869	CD8
1205	ARHGAP9	Chemotaxis_WNK1	3	0.6	0.543476	CD8
1206	ZC3HAV1	Chemotaxis_WNK1	3	0.6	0.64143	CD8
1207	ITGA4	Chemotaxis_WNK1	3	0.6	1.06448	CD8
1208	SMARCA2	Chemotaxis_WNK1	3	0.6	1.29574	CD8
1209	SYNE1	Chemotaxis_WNK1	3	0.6	1.09001	CD8
1210	OGT	Chemotaxis_WNK1	3	0.6	0.895166	CD8
1211	STK10	Chemotaxis_WNK1	3	0.6	0.84175	CD8
1212	CXCL13	Exhausted	15	1	3.63842	CD8
1213	CTLA4	Exhausted	15	1	2.02607	CD8
1214	RBPJ	Exhausted	14	0.933333	1.82008	CD8
1215	ALOX5AP	Exhausted	14	0.933333	2.51054	CD8
1216	PRF1	Exhausted	14	0.933333	2.24863	CD8
1217	GZMB	Exhausted	13	0.866667	3.12126	CD8
1218	GNLY	Exhausted	13	0.866667	4.14305	CD8
1219	ENTPD1	Exhausted	13	0.866667	2.24677	CD8
1220	FKBP1A	Exhausted	13	0.866667	1.5075	CD8
1221	ACP5	Exhausted	13	0.866667	2.41365	CD8
1222	TIGIT	Exhausted	13	0.866667	2.12897	CD8
1223	CXCR6	Exhausted	12	0.8	1.85552	CD8
1224	LINC01871	Exhausted	12	0.8	1.87089	CD8
1225	RGS1	Exhausted	12	0.8	2.19518	CD8
1226	ITGAE	Exhausted	12	0.8	1.91274	CD8
1227	CD7	Exhausted	12	0.8	2.03088	CD8
1228	AHI1	Exhausted	12	0.8	1.67847	CD8
1229	PDCD1	Exhausted	12	0.8	1.33651	CD8
1230	GZMA	Exhausted	12	0.8	1.82499	CD8
1231	CD63	Exhausted	11	0.733333	1.66393	CD8
1232	PHLDA1	Exhausted	11	0.733333	1.61687	CD8
1233	RAB27A	Exhausted	11	0.733333	1.32402	CD8
1234	LAG3	Exhausted	11	0.733333	1.88747	CD8
1235	SIRPG	Exhausted	10	0.666667	1.5722	CD8
1236	HAVCR2	Exhausted	10	0.666667	1.83094	CD8
1237	LSP1	Exhausted	10	0.666667	1.46252	CD8
1238	HLA-DRA	Exhausted	10	0.666667	1.91384	CD8
1239	LAYN	Exhausted	10	0.666667	1.54826	CD8
1240	CD82	Exhausted	10	0.666667	1.02073	CD8
1241	CBLB	Exhausted	10	0.666667	1.45788	CD8
1242	GZMH	Exhausted	10	0.666667	2.0758	CD8
1243	ID2	Exhausted	10	0.666667	1.50412	CD8
1244	BATF	Exhausted	10	0.666667	1.51861	CD8
1245	HLA-DRB1	Exhausted	10	0.666667	1.99786	CD8
1246	CTSW	Exhausted	9	0.6	1.44274	CD8
1247	KLRC1	Exhausted	9	0.6	1.94356	CD8
1248	SOX4	Exhausted	9	0.6	1.78846	CD8
1249	KIR2DL4	Exhausted	9	0.6	1.66979	CD8
1250	GALNT2	Exhausted	9	0.6	1.69005	CD8
1251	TNFRSF18	Exhausted	9	0.6	1.89284	CD8
1252	KLRD1	Exhausted	9	0.6	1.62309	CD8
1253	ANXA5	Exhausted	9	0.6	1.39403	CD8
1254	ITM2A	Exhausted	9	0.6	1.01981	CD8
1255	SAMSN1	Exhausted	8	0.533333	1.72303	CD8
1256	DUSP4	Exhausted	8	0.533333	1.65638	CD8
1257	NAP1L4	Exhausted	8	0.533333	1.09098	CD8
1258	SYTL3	Exhausted	8	0.533333	1.42531	CD8
1259	HLA-DQA1	Exhausted	8	0.533333	1.60042	CD8
1260	LINC02446	Exhausted	8	0.533333	1.96107	CD8
1261	JAML	Exhausted	8	0.533333	1.47548	CD8
1262	S100A4	Exhausted	8	0.533333	2.65289	CD8
1263	PRDX5	Exhausted	8	0.533333	1.20779	CD8
1264	CAPG	Exhausted	8	0.533333	1.48622	CD8
1265	GNLY	NKT-cell	4	1	4.32178	CD8
1266	ITGB2	NKT-cell	4	1	1.83099	CD8
1267	SLC9A3R1	NKT-cell	4	1	1.50814	CD8
1268	PRF1	NKT-cell	4	1	2.21048	CD8
1269	HOPX	NKT-cell	4	1	2.1365	CD8
1270	BIN2	NKT-cell	4	1	1.6703	CD8
1271	FGFBP2	NKT-cell	4	1	3.77191	CD8
1272	GZMH	NKT-cell	4	1	2.70358	CD8
1273	CTSC	NKT-cell	4	1	1.47173	CD8
1274	NKG7	NKT-cell	4	1	2.0787	CD8
1275	BHLHE40	NKT-cell	4	1	1.91738	CD8
1276	CTSW	NKT-cell	4	1	1.82836	CD8
1277	MATK	NKT-cell	4	1	1.29656	CD8
1278	CD247	NKT-cell	4	1	1.26936	CD8
1279	ADGRG1	NKT-cell	4	1	1.37021	CD8
1280	EMP3	NKT-cell	3	0.75	2.2143	CD8
1281	DUSP2	NKT-cell	3	0.75	2.18107	CD8
1282	LGALS1	NKT-cell	3	0.75	1.91112	CD8
1283	FLNA	NKT-cell	3	0.75	1.92716	CD8
1284	PLEK	NKT-cell	3	0.75	2.08522	CD8
1285	DOK2	NKT-cell	3	0.75	1.36586	CD8
1286	TPST2	NKT-cell	3	0.75	1.71882	CD8
1287	GZMM	NKT-cell	3	0.75	1.79945	CD8
1288	OSTF1	NKT-cell	3	0.75	0.924646	CD8
1289	AES	NKT-cell	3	0.75	1.88285	CD8
1290	XBP1	NKT-cell	3	0.75	0.992259	CD8
1291	S100A4	NKT-cell	3	0.75	2.32017	CD8
1292	KLRG1	NKT-cell	3	0.75	1.54856	CD8
1293	GZMB	NKT-cell	3	0.75	2.53876	CD8
1294	KLRD1	NKT-cell	3	0.75	2.67276	CD8
1295	DSTN	NKT-cell	3	0.75	1.31717	CD8
1296	DDIT4	NKT-cell	3	0.75	2.23519	CD8
1297	NR4A2	NKT-cell	3	0.75	2.28839	CD8
1298	SPON2	NKT-cell	3	0.75	2.19644	CD8
1299	CHMP1B	NKT-cell	3	0.75	1.18928	CD8
1300	GADD45B	NKT-cell	3	0.75	2.43102	CD8
1301	FCGR3A	NKT-cell	3	0.75	2.77922	CD8
1302	GPR65	NKT-cell	3	0.75	1.21766	CD8
1303	RASSF5	NKT-cell	3	0.75	1.04744	CD8
1304	LITAF	NKT-cell	3	0.75	1.53117	CD8
1305	IER2	NKT-cell	3	0.75	2.07973	CD8
1306	PLAC8	NKT-cell	3	0.75	1.96583	CD8
1307	BTG2	NKT-cell	3	0.75	1.80733	CD8
1308	ARPC1B	Effector	6	1	0.985857	CD8
1309	PPP1CA	Effector	6	1	0.987886	CD8
1310	LCK	Effector	6	1	0.643624	CD8
1311	GZMH	Effector	5	0.833333	1.37443	CD8
1312	GIMAP7	Effector	5	0.833333	1.06428	CD8
1313	PPP1R18	Effector	5	0.833333	0.526652	CD8
1314	PLP2	Effector	5	0.833333	0.894563	CD8
1315	EMP3	Effector	5	0.833333	0.64134	CD8
1316	TRAPPC1	Effector	5	0.833333	0.743302	CD8
1317	LGALS1	Effector	4	0.666667	1.50758	CD8
1318	GZMA	Effector	4	0.666667	1.4912	CD8
1319	MINOS1	Effector	4	0.666667	0.854177	CD8
1320	PSME2	Effector	4	0.666667	1.14262	CD8
1321	RAC2	Effector	4	0.666667	1.31124	CD8
1322	GSTP1	Effector	4	0.666667	0.854694	CD8
1323	PRDX5	Effector	4	0.666667	0.722859	CD8
1324	NDUFA12	Effector	4	0.666667	0.937242	CD8
1325	ITM2C	Effector	4	0.666667	1.42091	CD8
1326	NEDD8	Effector	4	0.666667	1.09814	CD8
1327	PSMB10	Effector	4	0.666667	0.671489	CD8
1328	LAT	Effector	4	0.666667	0.883428	CD8
1329	VAMP8	Effector	4	0.666667	0.615426	CD8
1330	ATP5MPL	Effector	4	0.666667	0.705254	CD8
1331	CKLF	Effector	4	0.666667	1.05574	CD8
1332	CNN2	Effector	4	0.666667	0.536396	CD8
1333	CORO1A	Effector	4	0.666667	1.26826	CD8
1334	UQCR10	Effector	4	0.666667	0.535229	CD8
1335	HSPA1B	Stress	2	1	4.6787	cDC
1336	HSPA1A	Stress	2	1	4.29989	cDC
1337	HSPA6	Stress	2	1	5.17118	cDC
1338	DNAJB1	Stress	2	1	4.47332	cDC
1339	HSPB1	Stress	2	1	3.60521	cDC
1340	JUN	Stress	2	1	2.62054	cDC
1341	BAG3	Stress	2	1	3.02424	cDC
1342	DNAJB4	Stress	2	1	2.63744	cDC
1343	RHOB	Stress	2	1	2.41786	cDC
1344	TXNIP	Stress	2	1	1.56722	cDC
1345	DNAJA4	Stress	2	1	2.55607	cDC
1346	PLK2	Stress	2	1	1.96825	cDC
1347	HSPD1	Stress	2	1	2.0013	cDC
1348	EEF1G	Stress	2	1	-0.064769	cDC
1349	CACYBP	Stress	2	1	2.62948	cDC
1350	HSPH1	Stress	2	1	2.14978	cDC
1351	SGK1	Stress	2	1	1.87128	cDC
1352	ZFAND2A	Stress	2	1	2.46107	cDC
1353	HSP90AA1	Stress	2	1	1.96326	cDC
1354	RGS2	Stress	2	1	2.39076	cDC
1355	SERPINH1	Stress	2	1	1.91769	cDC
1356	TSPYL2	Stress	2	1	1.90526	cDC
1357	HERPUD1	Stress	2	1	1.61937	cDC
1358	ID3	Stress	2	1	1.27361	cDC
1359	DDIT4	Stress	2	1	1.35682	cDC
1360	FOS	Stress	2	1	1.51977	cDC
1361	HSPE1	Stress	2	1	2.02065	cDC
1362	RGS16	Stress	2	1	1.63633	cDC
1363	RASD1	Stress	2	1	1.51119	cDC
1364	ATF7IP2	Stress	2	1	0.91248	cDC
1365	DEDD2	Stress	2	1	1.40595	cDC
1366	CITED2	Stress	2	1	1.19756	cDC
1367	EGR1	Stress	2	1	1.45909	cDC
1368	GABARAP	Stress	2	1	-0.0850543	cDC
1369	BTG2	Stress	2	1	1.13767	cDC
1370	NKRF	Stress	2	1	1.54202	cDC
1371	HSPA2	Stress	2	1	1.06886	cDC
1372	MAFB	Stress	2	1	1.36119	cDC
1373	MRPL18	Stress	2	1	1.40585	cDC
1374	CHORDC1	Stress	2	1	1.74314	cDC
1375	ATP6V0C	Stress	2	1	0.0314364	cDC
1376	FKBP4	Stress	2	1	1.86358	cDC
1377	HSPA5	Stress	2	1	1.03415	cDC
1378	GLUL	Stress	2	1	1.3459	cDC
1379	DUSP1	Stress	2	1	0.883882	cDC
1380	TCP1	Stress	2	1	1.54168	cDC
1381	PMAIP1	Stress	2	1	1.09709	cDC
1382	CA2	Stress	2	1	1.21597	cDC
1383	C15orf48	Regular	3	1	4.19235	cDC
1384	TIMP1	Regular	3	1	2.10464	cDC
1385	G0S2	Regular	3	1	2.38644	cDC
1386	LYZ	Regular	3	1	2.09912	cDC
1387	AIF1	Regular	3	1	2.92021	cDC
1388	FCER1G	Regular	3	1	1.78532	cDC
1389	ITGB2	Regular	3	1	1.29961	cDC
1390	PLSCR1	Regular	3	1	2.28179	cDC
1391	ENTPD1	Regular	3	1	1.98116	cDC
1392	CD44	Regular	3	1	2.6409	cDC
1393	SERPINB1	Regular	3	1	2.18145	cDC
1394	ARHGDIB	Regular	3	1	2.55962	cDC
1395	NINJ1	Regular	3	1	2.48117	cDC
1396	HLA-DRB5	Regular	3	1	1.66921	cDC
1397	CD58	Regular	3	1	2.41018	cDC
1398	PSAP	Regular	3	1	0.966121	cDC
1399	HLA-DQB1	Regular	3	1	1.8712	cDC
1400	HLA-DQB2	Regular	3	1	1.09023	cDC
1401	LTB	Regular	3	1	1.86189	cDC
1402	SERPINB9	Regular	3	1	2.30569	cDC
1403	JAML	Regular	3	1	1.9171	cDC
1404	IFITM3	Regular	3	1	2.59916	cDC
1405	BCL2A1	Regular	3	1	3.00745	cDC
1406	TIFAB	Regular	3	1	1.82962	cDC
1407	PLEK	Regular	3	1	1.64053	cDC
1408	HLA-DRB1	Regular	3	1	1.50647	cDC
1409	ALOX5AP	Regular	2	0.666667	3.14583	cDC
1410	ALDOA	Regular	2	0.666667	0.856681	cDC
1411	EEF1G	Regular	2	0.666667	-0.0343976	cDC
1412	GABARAP	Regular	2	0.666667	0.198486	cDC
1413	CST7	Regular	2	0.666667	2.5238	cDC
1414	CTSB	Regular	2	0.666667	1.38488	cDC
1415	S100A4	Regular	2	0.666667	2.77962	cDC
1416	RNASEK	Regular	2	0.666667	0.266974	cDC
1417	NME2	Regular	2	0.666667	-0.350037	cDC
1418	SLAMF7	Regular	2	0.666667	1.29359	cDC
1419	IDO1	Regular	2	0.666667	1.77715	cDC
1420	CD207	Regular	2	0.666667	1.83856	cDC
1421	PTGER4	Regular	2	0.666667	2.34205	cDC
1422	S100B	Regular	2	0.666667	1.01141	cDC
1423	VASP	Regular	2	0.666667	1.0525	cDC
1424	FXYD5	Regular	2	0.666667	1.39715	cDC
1425	ATP6V0C	Regular	2	0.666667	0.0312183	cDC
1426	CD1E	Regular	2	0.666667	1.622	cDC
1427	C1QC	Regular	2	0.666667	1.51615	cDC
1428	NAAA	Regular	2	0.666667	1.52997	cDC
1429	LST1	Regular	2	0.666667	1.82172	cDC
1430	C1QB	Regular	2	0.666667	1.8463	cDC
1431	HLA-DOB	Regular	2	0.666667	1.33454	cDC
1432	HLA-DQA1	Regular	2	0.666667	1.65381	cDC
1433	HLA-DMA	Regular	2	0.666667	2.54801	cDC
1434	CD52	Regular	2	0.666667	1.70112	cDC
1435	CD53	Regular	2	0.666667	1.7789	cDC
1436	CST3	Regular	2	0.666667	1.53656	cDC
1437	LGALS2	Regular	2	0.666667	0.934023	cDC
1438	BID	Regular	2	0.666667	1.54815	cDC
1439	HLA-DPA1	Regular	2	0.666667	1.98736	cDC
1440	HLA-DRA	Regular	2	0.666667	1.7224	cDC
1441	NAGK	Regular	2	0.666667	0.964357	cDC
1442	MAN2B1	Regular	2	0.666667	0.942324	cDC
1443	SERPINF1	Pericyte	12	1	4.2207	Endothelial
1444	TAGLN	Pericyte	12	1	4.22806	Endothelial
1445	TPM2	Pericyte	12	1	4.04694	Endothelial
1446	MYL9	Pericyte	12	1	3.9957	Endothelial
1447	ACTA2	Pericyte	12	1	3.84994	Endothelial
1448	PCOLCE	Pericyte	12	1	4.05516	Endothelial
1449	THY1	Pericyte	12	1	3.43956	Endothelial
1450	BGN	Pericyte	12	1	3.54085	Endothelial
1451	C1R	Pericyte	12	1	2.98584	Endothelial
1452	SERPING1	Pericyte	12	1	2.83363	Endothelial
1453	TPM1	Pericyte	12	1	3.07055	Endothelial
1454	RGS5	Pericyte	12	1	6.1595	Endothelial
1455	COL3A1	Pericyte	12	1	6.03021	Endothelial
1456	COL1A2	Pericyte	12	1	6.00676	Endothelial
1457	NDUFA4L2	Pericyte	12	1	5.49209	Endothelial
1458	COL1A1	Pericyte	12	1	6.04611	Endothelial
1459	PPP1R14A	Pericyte	12	1	4.2881	Endothelial
1460	COL5A2	Pericyte	12	1	3.48704	Endothelial
1461	MFGE8	Pericyte	12	1	2.8857	Endothelial
1462	EGFL6	Pericyte	11	0.916667	3.45272	Endothelial
1463	COL6A3	Pericyte	11	0.916667	3.74404	Endothelial
1464	S100A4	Pericyte	11	0.916667	3.61874	Endothelial
1465	AEBP1	Pericyte	11	0.916667	2.54046	Endothelial
1466	COL6A1	Pericyte	11	0.916667	3.37899	Endothelial
1467	CHN1	Pericyte	11	0.916667	2.57717	Endothelial
1468	LHFPL6	Pericyte	11	0.916667	3.16451	Endothelial
1469	LGALS3BP	Pericyte	10	0.833333	3.36695	Endothelial
1470	DCN	Pericyte	10	0.833333	3.85081	Endothelial
1471	COL5A1	Pericyte	10	0.833333	2.87323	Endothelial
1472	LUM	Pericyte	10	0.833333	3.65492	Endothelial
1473	GJA4	Pericyte	10	0.833333	2.87603	Endothelial
1474	SOD3	Pericyte	10	0.833333	4.65072	Endothelial
1475	FN1	Pericyte	10	0.833333	2.80856	Endothelial
1476	C1S	Pericyte	9	0.75	3.28386	Endothelial
1477	IGFBP2	Pericyte	9	0.75	3.40353	Endothelial
1478	CALD1	Pericyte	9	0.75	2.8921	Endothelial
1479	TIMP1	Pericyte	9	0.75	2.23239	Endothelial
1480	COL6A2	Pericyte	9	0.75	2.79214	Endothelial
1481	CHCHD10	Pericyte	9	0.75	2.41645	Endothelial
1482	HOPX	Pericyte	9	0.75	3.52442	Endothelial
1483	C1QTNF1	Pericyte	9	0.75	2.99191	Endothelial
1484	FILIP1L	Pericyte	8	0.666667	2.43704	Endothelial
1485	PDGFRB	Pericyte	8	0.666667	4.25454	Endothelial
1486	SPON2	Pericyte	8	0.666667	3.02931	Endothelial
1487	COX4I2	Pericyte	8	0.666667	4.13724	Endothelial
1488	NOTCH3	Pericyte	8	0.666667	4.32908	Endothelial
1489	DKK3	Pericyte	8	0.666667	2.68584	Endothelial
1490	ZEB2	Pericyte	8	0.666667	2.51137	Endothelial
1491	CTSK	Pericyte	8	0.666667	2.75357	Endothelial
1492	PLAC9	Pericyte	8	0.666667	2.40588	Endothelial
1493	C20orf27	Pericyte	8	0.666667	2.767	Endothelial
1494	SPATS2L	Pericyte	8	0.666667	2.51259	Endothelial
1495	CPE	Pericyte	8	0.666667	3.50284	Endothelial
1496	GEM	Pericyte	8	0.666667	2.60966	Endothelial
1497	ITGA1	Pericyte	8	0.666667	2.29496	Endothelial
1498	GPM6B	Pericyte	7	0.583333	3.03504	Endothelial
1499	ADIRF	Pericyte	7	0.583333	2.85744	Endothelial
1500	CTSC	Pericyte	7	0.583333	2.72454	Endothelial
1501	C11orf96	Pericyte	7	0.583333	2.55721	Endothelial
1502	PALLD	Pericyte	7	0.583333	1.74959	Endothelial
1503	FAM13C	Pericyte	7	0.583333	2.06067	Endothelial
1504	MYLK	Pericyte	7	0.583333	2.06045	Endothelial
1505	HIGD1B	Pericyte	7	0.583333	3.68419	Endothelial
1506	APOE	Pericyte	7	0.583333	3.37436	Endothelial
1507	FRZB	Pericyte	7	0.583333	3.27338	Endothelial
1508	ASPN	Pericyte	7	0.583333	2.97014	Endothelial
1509	TGFB1I1	Pericyte	7	0.583333	2.30249	Endothelial
1510	EPS8	Pericyte	7	0.583333	2.38956	Endothelial
1511	TFPI	Pericyte	7	0.583333	2.81341	Endothelial
1512	SEMA3G	Artery	14	1	3.65579	Endothelial
1513	CXCL12	Artery	14	1	3.36826	Endothelial
1514	PLPP1	Artery	14	1	3.38869	Endothelial
1515	FBLN5	Artery	14	1	3.37625	Endothelial
1516	GJA4	Artery	14	1	4.23783	Endothelial
1517	EFNB2	Artery	14	1	3.21972	Endothelial
1518	HEY1	Artery	14	1	2.95657	Endothelial
1519	ARL15	Artery	14	1	2.82276	Endothelial
1520	IGFBP3	Artery	14	1	3.92872	Endothelial
1521	EDN1	Artery	13	0.928571	2.39945	Endothelial
1522	VEGFC	Artery	13	0.928571	2.2027	Endothelial
1523	MECOM	Artery	13	0.928571	2.26038	Endothelial
1524	ALPL	Artery	12	0.857143	3.09008	Endothelial
1525	DEPP1	Artery	12	0.857143	2.89004	Endothelial
1526	SAT1	Artery	12	0.857143	3.53411	Endothelial
1527	THSD7A	Artery	12	0.857143	2.6121	Endothelial
1528	ARHGAP4	Artery	12	0.857143	2.19746	Endothelial
1529	KCTD12	Artery	12	0.857143	2.5539	Endothelial
1530	JAG2	Artery	12	0.857143	2.21462	Endothelial
1531	DLL4	Artery	12	0.857143	1.9587	Endothelial
1532	FN1	Artery	11	0.785714	2.70667	Endothelial
1533	JAG1	Artery	11	0.785714	2.28529	Endothelial
1534	IGF2	Artery	11	0.785714	2.85045	Endothelial
1535	SRGN	Artery	11	0.785714	2.78524	Endothelial
1536	PPA1	Artery	11	0.785714	2.57992	Endothelial
1537	CLDN5	Artery	11	0.785714	2.53302	Endothelial
1538	STMN1	Artery	11	0.785714	2.06979	Endothelial
1539	ADGRF5	Artery	11	0.785714	2.0915	Endothelial
1540	LTBP4	Artery	10	0.714286	2.61344	Endothelial
1541	RHOB	Artery	10	0.714286	2.36265	Endothelial
1542	SULF1	Artery	10	0.714286	2.87975	Endothelial
1543	S100A4	Artery	10	0.714286	2.17615	Endothelial
1544	SLC9A3R2	Artery	10	0.714286	2.95863	Endothelial
1545	MAST4	Artery	10	0.714286	1.71853	Endothelial
1546	PLLP	Artery	9	0.642857	2.2918	Endothelial
1547	HEG1	Artery	9	0.642857	1.92443	Endothelial
1548	CLEC3B	Artery	9	0.642857	1.7778	Endothelial
1549	CD58	Artery	9	0.642857	1.94954	Endothelial
1550	ATP13A3	Artery	9	0.642857	2.45255	Endothelial
1551	ADAMTS6	Artery	9	0.642857	2.35103	Endothelial
1552	ICAM2	Artery	9	0.642857	2.14219	Endothelial
1553	OCIAD2	Artery	9	0.642857	2.014	Endothelial
1554	UNC5B	Artery	9	0.642857	1.99558	Endothelial
1555	GJA5	Artery	9	0.642857	3.41949	Endothelial
1556	PODXL	Artery	9	0.642857	2.51148	Endothelial
1557	NOTCH4	Artery	9	0.642857	2.31267	Endothelial
1558	NUDT4	Artery	9	0.642857	2.58241	Endothelial
1559	TM4SF1	Artery	8	0.571429	2.35437	Endothelial
1560	ATP2A3	Artery	8	0.571429	2.32721	Endothelial
1561	LIMCH1	Artery	8	0.571429	2.09206	Endothelial
1562	PREX1	Artery	8	0.571429	1.97348	Endothelial
1563	ASS1	Artery	8	0.571429	1.6597	Endothelial
1564	EFNA1	Artery	8	0.571429	2.06362	Endothelial
1565	SYNJ2	Artery	8	0.571429	1.92215	Endothelial
1566	STOM	Artery	8	0.571429	1.90153	Endothelial
1567	PLCG2	Artery	8	0.571429	2.04724	Endothelial
1568	CXCL2	Artery	8	0.571429	2.58244	Endothelial
1569	TSPAN2	Artery	8	0.571429	2.41546	Endothelial
1570	ITIH5	Tip_cell	13	1	1.97907	Endothelial
1571	IVNS1ABP	Tip_cell	12	0.923077	2.0588	Endothelial
1572	ANGPTL2	Tip_cell	12	0.923077	2.18072	Endothelial
1573	FLT1	Tip_cell	12	0.923077	2.33795	Endothelial
1574	BGN	Tip_cell	11	0.846154	1.85436	Endothelial
1575	APCDD1	Tip_cell	11	0.846154	2.22664	Endothelial
1576	NID1	Tip_cell	11	0.846154	1.64915	Endothelial
1577	ANGPT2	Tip_cell	11	0.846154	3.20753	Endothelial
1578	IGFBP3	Tip_cell	11	0.846154	2.58616	Endothelial
1579	MIR4435-2HG	Tip_cell	11	0.846154	2.33475	Endothelial
1580	ADAMTSL2	Tip_cell	11	0.846154	1.55792	Endothelial
1581	RGCC	Tip_cell	11	0.846154	2.83619	Endothelial
1582	CA2	Tip_cell	10	0.769231	1.96985	Endothelial
1583	DLL4	Tip_cell	10	0.769231	2.0852	Endothelial
1584	COL13A1	Tip_cell	10	0.769231	2.24894	Endothelial
1585	PLXNA2	Tip_cell	10	0.769231	1.74706	Endothelial
1586	SEMA3F	Tip_cell	10	0.769231	1.83563	Endothelial
1587	FJX1	Tip_cell	10	0.769231	1.5682	Endothelial
1588	KDR	Tip_cell	10	0.769231	1.57999	Endothelial
1589	GRB10	Tip_cell	10	0.769231	1.61922	Endothelial
1590	ITGA1	Tip_cell	9	0.692308	1.95566	Endothelial
1591	TIMP3	Tip_cell	9	0.692308	2.30985	Endothelial
1592	SPRY4	Tip_cell	9	0.692308	1.9023	Endothelial
1593	NOTCH4	Tip_cell	9	0.692308	1.60414	Endothelial
1594	INSR	Tip_cell	9	0.692308	2.72258	Endothelial
1595	PLPP3	Tip_cell	9	0.692308	1.57907	Endothelial
1596	JUP	Tip_cell	8	0.615385	1.70127	Endothelial
1597	MCAM	Tip_cell	8	0.615385	1.68777	Endothelial
1598	PODXL	Tip_cell	8	0.615385	1.58559	Endothelial
1599	TP53I11	Tip_cell	8	0.615385	2.35372	Endothelial
1600	STC1	Tip_cell	8	0.615385	2.73147	Endothelial
1601	STC2	Tip_cell	8	0.615385	1.98812	Endothelial
1602	EDIL3	Tip_cell	8	0.615385	1.61576	Endothelial
1603	CYTOR	Tip_cell	8	0.615385	1.82498	Endothelial
1604	EFNA1	Tip_cell	8	0.615385	1.83393	Endothelial
1605	TMEM204	Tip_cell	8	0.615385	1.54216	Endothelial
1606	COL4A2	Tip_cell	7	0.538462	2.12173	Endothelial
1607	COL4A1	Tip_cell	7	0.538462	2.53247	Endothelial
1608	UNC5B	Tip_cell	7	0.538462	2.1574	Endothelial
1609	MYO1B	Tip_cell	7	0.538462	2.03732	Endothelial
1610	THBS1	Tip_cell	7	0.538462	1.85089	Endothelial
1611	APLP2	Tip_cell	7	0.538462	1.68773	Endothelial
1612	FCN3	Tip_cell	7	0.538462	1.25806	Endothelial
1613	TM4SF18	Tip_cell	7	0.538462	1.59814	Endothelial
1614	PTPRG	Tip_cell	7	0.538462	1.30066	Endothelial
1615	CXCL11	Interferon	6	1	4.10312	Endothelial
1616	WARS	Interferon	6	1	2.3787	Endothelial
1617	GBP1	Interferon	6	1	2.77273	Endothelial
1618	MX1	Interferon	6	1	3.39402	Endothelial
1619	IFIT3	Interferon	6	1	3.13412	Endothelial
1620	LAP3	Interferon	6	1	2.11249	Endothelial
1621	IFIT1	Interferon	6	1	3.20846	Endothelial
1622	IFI44L	Interferon	6	1	3.05251	Endothelial
1623	SAMD9L	Interferon	6	1	2.32777	Endothelial
1624	OAS1	Interferon	6	1	2.27689	Endothelial
1625	SAMHD1	Interferon	6	1	2.30391	Endothelial
1626	LY6E	Interferon	6	1	2.53811	Endothelial
1627	RSAD2	Interferon	6	1	2.94908	Endothelial
1628	STAT1	Interferon	6	1	1.96297	Endothelial
1629	IFI6	Interferon	6	1	2.30857	Endothelial
1630	BST2	Interferon	6	1	2.38262	Endothelial
1631	TRIM22	Interferon	6	1	1.88654	Endothelial
1632	OAS2	Interferon	6	1	1.94879	Endothelial
1633	LGALS9	Interferon	6	1	1.89717	Endothelial
1634	OAS3	Interferon	6	1	1.4981	Endothelial
1635	IFITM1	Interferon	5	0.833333	1.53046	Endothelial
1636	GBP4	Interferon	5	0.833333	2.91893	Endothelial
1637	ISG20	Interferon	5	0.833333	2.66216	Endothelial
1638	TAP1	Interferon	5	0.833333	2.00166	Endothelial
1639	EPSTI1	Interferon	5	0.833333	2.29944	Endothelial
1640	ISG15	Interferon	5	0.833333	3.87777	Endothelial
1641	IFI35	Interferon	5	0.833333	2.20899	Endothelial
1642	TNFSF10	Interferon	5	0.833333	3.21843	Endothelial
1643	SERPING1	Interferon	5	0.833333	1.64599	Endothelial
1644	UBE2L6	Interferon	5	0.833333	2.21335	Endothelial
1645	PARP14	Interferon	5	0.833333	2.35586	Endothelial
1646	RNF213	Interferon	5	0.833333	2.45201	Endothelial
1647	SP100	Interferon	5	0.833333	1.67082	Endothelial
1648	APOL1	Interferon	5	0.833333	2.30063	Endothelial
1649	LAMP3	Interferon	5	0.833333	2.14895	Endothelial
1650	APOL6	Interferon	5	0.833333	1.97312	Endothelial
1651	XAF1	Interferon	5	0.833333	2.41195	Endothelial
1652	MX2	Interferon	5	0.833333	2.70484	Endothelial
1653	PSMB9	Interferon	5	0.833333	1.44389	Endothelial
1654	SP110	Interferon	5	0.833333	1.71889	Endothelial
1655	IFI44	Interferon	5	0.833333	1.86834	Endothelial
1656	DTX3L	Interferon	5	0.833333	1.49146	Endothelial
1657	CXCL10	Interferon	4	0.666667	4.85841	Endothelial
1658	CTSS	Interferon	4	0.666667	2.10945	Endothelial
1659	IRF7	Interferon	4	0.666667	2.10323	Endothelial
1660	OPTN	Interferon	4	0.666667	1.40655	Endothelial
1661	HAPLN3	Interferon	4	0.666667	1.89288	Endothelial
1662	OASL	Interferon	4	0.666667	2.43882	Endothelial
1663	TYMP	Interferon	4	0.666667	1.52593	Endothelial
1664	MT2A	Interferon	4	0.666667	2.34721	Endothelial
1665	NMI	Interferon	4	0.666667	1.56281	Endothelial
1666	PSME2	Interferon	4	0.666667	1.47828	Endothelial
1667	IFIT2	Interferon	4	0.666667	2.11656	Endothelial
1668	CARD16	Interferon	4	0.666667	2.04354	Endothelial
1669	GBP2	Interferon	4	0.666667	1.31805	Endothelial
1670	PLSCR1	Interferon	4	0.666667	1.91533	Endothelial
1671	ZNFX1	Interferon	4	0.666667	1.59171	Endothelial
1672	DDX58	Interferon	4	0.666667	2.44152	Endothelial
1673	DDX60L	Interferon	4	0.666667	1.97479	Endothelial
1674	HELZ2	Interferon	4	0.666667	1.79126	Endothelial
1675	EIF2AK2	Interferon	4	0.666667	2.1385	Endothelial
1676	C19orf66	Interferon	4	0.666667	1.77869	Endothelial
1677	PPP1R15A	Stress	7	1	2.16924	Endothelial
1678	DNAJB1	Stress	7	1	1.89043	Endothelial
1679	JUN	Stress	7	1	1.69315	Endothelial
1680	ATF3	Stress	7	1	0.862499	Endothelial
1681	CDKN1A	Stress	7	1	1.7571	Endothelial
1682	FOSB	Stress	7	1	1.99431	Endothelial
1683	EGR1	Stress	7	1	1.65578	Endothelial
1684	BRD2	Stress	7	1	1.06404	Endothelial
1685	SEMA4A	Stress	6	0.857143	1.46797	Endothelial
1686	TNFRSF10D	Stress	6	0.857143	1.24899	Endothelial
1687	KDM6B	Stress	6	0.857143	1.86209	Endothelial
1688	INSIG1	Stress	6	0.857143	1.48771	Endothelial
1689	RND1	Stress	6	0.857143	1.45457	Endothelial
1690	TNFAIP3	Stress	6	0.857143	1.98465	Endothelial
1691	IRF1	Stress	6	0.857143	1.44659	Endothelial
1692	ICAM4	Stress	6	0.857143	1.7448	Endothelial
1693	TRIB1	Stress	6	0.857143	1.49082	Endothelial
1694	SERTAD1	Stress	6	0.857143	1.26461	Endothelial
1695	HEXIM1	Stress	6	0.857143	1.36146	Endothelial
1696	REL	Stress	6	0.857143	1.26938	Endothelial
1697	NR4A1	Stress	6	0.857143	1.28793	Endothelial
1698	KLF10	Stress	6	0.857143	1.304	Endothelial
1699	ZFP36	Stress	6	0.857143	1.83671	Endothelial
1700	SERPINE1	Stress	6	0.857143	1.8924	Endothelial
1701	RGS16	Stress	5	0.714286	1.66972	Endothelial
1702	GADD45B	Stress	5	0.714286	1.32859	Endothelial
1703	CCL2	Stress	5	0.714286	1.97106	Endothelial
1704	KCNQ1OT1	Stress	5	0.714286	1.39111	Endothelial
1705	HSPH1	Stress	5	0.714286	1.2924	Endothelial
1706	CITED2	Stress	5	0.714286	1.39362	Endothelial
1707	IER3	Stress	5	0.714286	2.44014	Endothelial
1708	DUSP5	Stress	5	0.714286	1.28717	Endothelial
1709	IER5	Stress	5	0.714286	1.34811	Endothelial
1710	SQSTM1	Stress	5	0.714286	1.67588	Endothelial
1711	CXCL2	Stress	5	0.714286	1.6744	Endothelial
1712	CSRNP1	Stress	5	0.714286	1.44905	Endothelial
1713	ZC3H12A	Stress	5	0.714286	1.5922	Endothelial
1714	JUNB	Stress	5	0.714286	1.73511	Endothelial
1715	AC020916.1	Stress	5	0.714286	1.66125	Endothelial
1716	MAFF	Stress	5	0.714286	1.5016	Endothelial
1717	FOS	Stress	5	0.714286	1.64904	Endothelial
1718	SLC25A25	Stress	5	0.714286	0.962209	Endothelial
1719	RNASEK	Stress	4	0.571429	0.523695	Endothelial
1720	HSPA1A	Stress	4	0.571429	1.68223	Endothelial
1721	TSC22D2	Stress	4	0.571429	1.30109	Endothelial
1722	NR4A2	Stress	4	0.571429	1.04022	Endothelial
1723	ZNF267	Stress	4	0.571429	1.26514	Endothelial
1724	PLK3	Stress	4	0.571429	1.29403	Endothelial
1725	NFKBIA	Stress	4	0.571429	2.10914	Endothelial
1726	C2CD4B	Stress	4	0.571429	1.62353	Endothelial
1727	ICAM1	Stress	4	0.571429	2.02513	Endothelial
1728	UBE2S	Stress	4	0.571429	1.52855	Endothelial
1729	MCL1	Stress	4	0.571429	1.36083	Endothelial
1730	HBEGF	Stress	4	0.571429	0.872365	Endothelial
1731	NFKBIZ	Stress	4	0.571429	1.13316	Endothelial
1732	DNAJA1	Stress	4	0.571429	1.49747	Endothelial
1733	CCNL1	Stress	4	0.571429	1.71756	Endothelial
1734	MYADM	Stress	4	0.571429	1.39719	Endothelial
1735	PPP1R10	Stress	4	0.571429	1.56088	Endothelial
1736	RSRP1	Stress	4	0.571429	1.26863	Endothelial
1737	MIDN	Stress	4	0.571429	1.71755	Endothelial
1738	AC015912.3	Stress	4	0.571429	1.09797	Endothelial
1739	PHLDA1	Stress	4	0.571429	0.754159	Endothelial
1740	MIR22HG	Stress	4	0.571429	1.23057	Endothelial
1741	ACKR1	Postcapillary_vein	13	1	4.13524	Endothelial
1742	CCL14	Postcapillary_vein	13	1	2.79092	Endothelial
1743	POSTN	Postcapillary_vein	13	1	2.18621	Endothelial
1744	TSPAN7	Postcapillary_vein	13	1	2.17949	Endothelial
1745	SELP	Postcapillary_vein	12	0.923077	2.53797	Endothelial
1746	ZNF385D	Postcapillary_vein	12	0.923077	1.63538	Endothelial
1747	NNMT	Postcapillary_vein	12	0.923077	1.83573	Endothelial
1748	DUSP23	Postcapillary_vein	12	0.923077	1.93284	Endothelial
1749	CLU	Postcapillary_vein	11	0.846154	2.77067	Endothelial
1750	ADIRF	Postcapillary_vein	11	0.846154	2.42388	Endothelial
1751	PRCP	Postcapillary_vein	11	0.846154	2.22348	Endothelial
1752	ITGB4	Postcapillary_vein	11	0.846154	1.40035	Endothelial
1753	CD74	Postcapillary_vein	10	0.769231	2.3748	Endothelial
1754	SELE	Postcapillary_vein	10	0.769231	3.6176	Endothelial
1755	OLFM1	Postcapillary_vein	10	0.769231	1.69344	Endothelial
1756	CTSH	Postcapillary_vein	10	0.769231	1.66938	Endothelial
1757	FABP5	Postcapillary_vein	10	0.769231	2.37788	Endothelial
1758	HLA-DQB1	Postcapillary_vein	10	0.769231	1.64443	Endothelial
1759	LITAF	Postcapillary_vein	10	0.769231	1.38767	Endothelial
1760	ICAM1	Postcapillary_vein	10	0.769231	1.65003	Endothelial
1761	HLA-DPA1	Postcapillary_vein	10	0.769231	1.78024	Endothelial
1762	NR2F2	Postcapillary_vein	10	0.769231	1.56885	Endothelial
1763	VCAN	Postcapillary_vein	10	0.769231	2.43904	Endothelial
1764	SNCG	Postcapillary_vein	10	0.769231	1.81227	Endothelial
1765	NPC2	Postcapillary_vein	10	0.769231	1.72424	Endothelial
1766	CNKSR3	Postcapillary_vein	10	0.769231	1.61274	Endothelial
1767	MATN2	Postcapillary_vein	9	0.692308	1.60813	Endothelial
1768	HLA-DRB1	Postcapillary_vein	9	0.692308	1.98895	Endothelial
1769	IL33	Postcapillary_vein	9	0.692308	2.30799	Endothelial
1770	HLA-DPB1	Postcapillary_vein	9	0.692308	1.67582	Endothelial
1771	MEOX1	Postcapillary_vein	9	0.692308	1.52319	Endothelial
1772	CCDC69	Postcapillary_vein	9	0.692308	1.15971	Endothelial
1773	NCOA7	Postcapillary_vein	9	0.692308	1.84405	Endothelial
1774	VCAM1	Postcapillary_vein	9	0.692308	1.89274	Endothelial
1775	RASA4	Postcapillary_vein	9	0.692308	1.11786	Endothelial
1776	ARL4A	Postcapillary_vein	9	0.692308	1.3323	Endothelial
1777	ABLIM1	Postcapillary_vein	8	0.615385	1.21085	Endothelial
1778	CSRP2	Postcapillary_vein	8	0.615385	1.42273	Endothelial
1779	CSF2RB	Postcapillary_vein	8	0.615385	1.80315	Endothelial
1780	HLA-DRA	Postcapillary_vein	8	0.615385	2.19371	Endothelial
1781	MMRN1	Postcapillary_vein	8	0.615385	1.99401	Endothelial
1782	HAPLN3	Postcapillary_vein	8	0.615385	1.34131	Endothelial
1783	HLA-DMA	Postcapillary_vein	8	0.615385	1.2913	Endothelial
1784	SLCO2A1	Postcapillary_vein	8	0.615385	1.45841	Endothelial
1785	CAVIN2	Postcapillary_vein	8	0.615385	1.8869	Endothelial
1786	SOD2	Postcapillary_vein	8	0.615385	1.91887	Endothelial
1787	LIFR	Postcapillary_vein	8	0.615385	1.50233	Endothelial
1788	PDK4	Postcapillary_vein	8	0.615385	1.66072	Endothelial
1789	MKL2	Postcapillary_vein	8	0.615385	1.35479	Endothelial
1790	FAM213A	Postcapillary_vein	8	0.615385	1.1802	Endothelial
1791	TGFBR3	Postcapillary_vein	8	0.615385	1.72649	Endothelial
1792	ARID5B	Postcapillary_vein	8	0.615385	1.33871	Endothelial
1793	IER3	Postcapillary_vein	8	0.615385	1.67519	Endothelial
1794	RCAN1	Postcapillary_vein	8	0.615385	1.12199	Endothelial
1795	MALL	Postcapillary_vein	8	0.615385	1.0938	Endothelial
1796	DAAM1	Postcapillary_vein	8	0.615385	1.36956	Endothelial
1797	CSF3	Postcapillary_vein	7	0.538462	2.17232	Endothelial
1798	CLEC3B	Postcapillary_vein	7	0.538462	1.2076	Endothelial
1799	TXNIP	Postcapillary_vein	7	0.538462	1.73867	Endothelial
1800	HLA-DRB5	Postcapillary_vein	7	0.538462	0.90808	Endothelial
1801	PTGDS	Postcapillary_vein	7	0.538462	1.57123	Endothelial
1802	HLA-DQA1	Postcapillary_vein	7	0.538462	1.95105	Endothelial
1803	CCL2	Postcapillary_vein	7	0.538462	1.77394	Endothelial
1804	CYTL1	Postcapillary_vein	7	0.538462	1.69392	Endothelial
1805	TFPI	Postcapillary_vein	7	0.538462	1.59194	Endothelial
1806	LGALS3	Postcapillary_vein	7	0.538462	1.52478	Endothelial
1807	NFKBIZ	Postcapillary_vein	7	0.538462	1.45105	Endothelial
1808	CDC42EP3	Postcapillary_vein	7	0.538462	1.21984	Endothelial
1809	ITM2A	Postcapillary_vein	7	0.538462	1.30053	Endothelial
1810	CENPF	Proliferating	4	1	3.28355	Endothelial
1811	TK1	Proliferating	4	1	2.89412	Endothelial
1812	TYMS	Proliferating	4	1	3.55988	Endothelial
1813	UBE2C	Proliferating	4	1	2.28072	Endothelial
1814	PTTG1	Proliferating	4	1	2.23923	Endothelial
1815	HMGB2	Proliferating	4	1	2.765	Endothelial
1816	STMN1	Proliferating	4	1	3.20709	Endothelial
1817	HIST1H4C	Proliferating	4	1	2.34141	Endothelial
1818	HMGN2	Proliferating	4	1	2.75885	Endothelial
1819	SMC4	Proliferating	4	1	2.36778	Endothelial
1820	CENPW	Proliferating	4	1	2.6267	Endothelial
1821	CKS1B	Proliferating	4	1	2.2778	Endothelial
1822	TUBA1B	Proliferating	4	1	2.62416	Endothelial
1823	HELLS	Proliferating	4	1	2.39512	Endothelial
1824	DTYMK	Proliferating	4	1	2.07788	Endothelial
1825	TMPO	Proliferating	4	1	2.2086	Endothelial
1826	RRM1	Proliferating	4	1	1.947	Endothelial
1827	WDR34	Proliferating	4	1	1.61875	Endothelial
1828	CKS2	Proliferating	4	1	1.64071	Endothelial
1829	MCM5	Proliferating	4	1	2.07059	Endothelial
1830	H2AFZ	Proliferating	4	1	2.04932	Endothelial
1831	HMGB3	Proliferating	4	1	1.6516	Endothelial
1832	DNMT1	Proliferating	4	1	2.16211	Endothelial
1833	TMEM106C	Proliferating	4	1	1.90631	Endothelial
1834	TUBG1	Proliferating	4	1	1.66271	Endothelial
1835	RPA3	Proliferating	4	1	2.24382	Endothelial
1836	NUSAP1	Proliferating	3	0.75	3.3018	Endothelial
1837	PCLAF	Proliferating	3	0.75	3.22602	Endothelial
1838	DHFR	Proliferating	3	0.75	3.04588	Endothelial
1839	SMC2	Proliferating	3	0.75	2.19723	Endothelial
1840	GGH	Proliferating	3	0.75	2.2624	Endothelial
1841	PCNA	Proliferating	3	0.75	3.06793	Endothelial
1842	CENPK	Proliferating	3	0.75	2.15989	Endothelial
1843	TUBB	Proliferating	3	0.75	2.29788	Endothelial
1844	KIF22	Proliferating	3	0.75	1.76404	Endothelial
1845	MCM7	Proliferating	3	0.75	2.17754	Endothelial
1846	DNAJC9	Proliferating	3	0.75	1.96848	Endothelial
1847	DUT	Proliferating	3	0.75	2.3674	Endothelial
1848	H2AFX	Proliferating	3	0.75	1.531	Endothelial
1849	USP1	Proliferating	3	0.75	1.89512	Endothelial
1850	SKA2	Proliferating	3	0.75	1.75047	Endothelial
1851	KPNA2	Proliferating	3	0.75	1.96713	Endothelial
1852	GMNN	Proliferating	3	0.75	1.74023	Endothelial
1853	ACYP1	Proliferating	3	0.75	1.80921	Endothelial
1854	MCM3	Proliferating	3	0.75	1.81608	Endothelial
1855	TUBB4B	Proliferating	3	0.75	2.0942	Endothelial
1856	RBBP7	Proliferating	3	0.75	1.65206	Endothelial
1857	CDK4	Proliferating	3	0.75	1.93249	Endothelial
1858	RANBP1	Proliferating	3	0.75	2.11584	Endothelial
1859	PSIP1	Proliferating	3	0.75	1.64912	Endothelial
1860	MAD2L2	Proliferating	3	0.75	1.79918	Endothelial
1861	CKLF	Proliferating	3	0.75	1.64831	Endothelial
1862	NME2	OxPhos	4	1	0.497647	Endothelial
1863	RPL17	OxPhos	4	1	0.649774	Endothelial
1864	MIF	OxPhos	4	1	1.15555	Endothelial
1865	EEF1G	OxPhos	4	1	0.312471	Endothelial
1866	GABARAP	OxPhos	4	1	0.267465	Endothelial
1867	KRTCAP2	OxPhos	4	1	0.662334	Endothelial
1868	NHP2	OxPhos	4	1	0.69103	Endothelial
1869	TOMM5	OxPhos	4	1	0.425196	Endothelial
1870	NDUFA6	OxPhos	4	1	0.890048	Endothelial
1871	MINOS1	OxPhos	4	1	0.798396	Endothelial
1872	COX8A	OxPhos	4	1	0.951611	Endothelial
1873	IFITM1	OxPhos	3	0.75	0.499889	Endothelial
1874	ALDOA	OxPhos	3	0.75	0.353089	Endothelial
1875	ARF5	OxPhos	3	0.75	0.6992	Endothelial
1876	RNASEK	OxPhos	3	0.75	0.132438	Endothelial
1877	CRIP1	OxPhos	3	0.75	1.20754	Endothelial
1878	PPDPF	OxPhos	3	0.75	0.907837	Endothelial
1879	COX6A1	OxPhos	3	0.75	0.686765	Endothelial
1880	ATP5MC2	OxPhos	3	0.75	0.747269	Endothelial
1881	COX5A	OxPhos	3	0.75	0.914599	Endothelial
1882	SLC25A5	OxPhos	3	0.75	1.08815	Endothelial
1883	BANF1	OxPhos	3	0.75	0.595844	Endothelial
1884	STMN1	OxPhos	3	0.75	1.21535	Endothelial
1885	PDCD5	OxPhos	3	0.75	0.78069	Endothelial
1886	NDUFA13	OxPhos	3	0.75	0.632646	Endothelial
1887	SNRPG	OxPhos	3	0.75	1.05168	Endothelial
1888	TXNDC17	OxPhos	3	0.75	0.795514	Endothelial
1889	IFIT3	Interferon	13	1	2.75098	Fibroblast
1890	LAP3	Interferon	13	1	2.59264	Fibroblast
1891	WARS	Interferon	13	1	2.59582	Fibroblast
1892	GBP4	Interferon	13	1	2.19381	Fibroblast
1893	UBD	Interferon	13	1	2.35655	Fibroblast
1894	CCL2	Interferon	13	1	2.34158	Fibroblast
1895	GBP1	Interferon	13	1	2.52941	Fibroblast
1896	CXCL10	Interferon	13	1	4.65486	Fibroblast
1897	GBP5	Interferon	12	0.923077	2.80565	Fibroblast
1898	STAT1	Interferon	12	0.923077	1.96458	Fibroblast
1899	PARP14	Interferon	12	0.923077	1.9159	Fibroblast
1900	RARRES3	Interferon	12	0.923077	2.10814	Fibroblast
1901	PSMB9	Interferon	12	0.923077	1.90671	Fibroblast
1902	IL15RA	Interferon	12	0.923077	1.65522	Fibroblast
1903	TAP1	Interferon	12	0.923077	1.78533	Fibroblast
1904	MX1	Interferon	11	0.846154	2.5154	Fibroblast
1905	OAS1	Interferon	11	0.846154	2.20803	Fibroblast
1906	BST2	Interferon	11	0.846154	2.55015	Fibroblast
1907	SAMHD1	Interferon	11	0.846154	1.67896	Fibroblast
1908	IDO1	Interferon	11	0.846154	3.67129	Fibroblast
1909	CD74	Interferon	11	0.846154	2.04137	Fibroblast
1910	IFI35	Interferon	11	0.846154	2.04409	Fibroblast
1911	GBP2	Interferon	11	0.846154	1.74972	Fibroblast
1912	TNFSF10	Interferon	11	0.846154	2.25291	Fibroblast
1913	UBE2L6	Interferon	11	0.846154	1.63818	Fibroblast
1914	PLSCR1	Interferon	11	0.846154	1.8647	Fibroblast
1915	ISG15	Interferon	10	0.769231	2.93532	Fibroblast
1916	TRIM22	Interferon	10	0.769231	1.83301	Fibroblast
1917	TNFSF13B	Interferon	10	0.769231	2.33559	Fibroblast
1918	APOL1	Interferon	10	0.769231	1.60444	Fibroblast
1919	CTSS	Interferon	10	0.769231	1.46781	Fibroblast
1920	HAPLN3	Interferon	10	0.769231	1.83885	Fibroblast
1921	IFI6	Interferon	10	0.769231	1.95405	Fibroblast
1922	IRF7	Interferon	10	0.769231	1.80163	Fibroblast
1923	PSMB10	Interferon	10	0.769231	1.39028	Fibroblast
1924	CXCL11	Interferon	10	0.769231	2.49814	Fibroblast
1925	CXCL9	Interferon	10	0.769231	2.3789	Fibroblast
1926	IFI44L	Interferon	9	0.692308	2.2233	Fibroblast
1927	ISG20	Interferon	9	0.692308	2.82761	Fibroblast
1928	VCAM1	Interferon	9	0.692308	1.9514	Fibroblast
1929	RNF213	Interferon	9	0.692308	1.61111	Fibroblast
1930	EPSTI1	Interferon	9	0.692308	1.95559	Fibroblast
1931	IRF1	Interferon	9	0.692308	1.67632	Fibroblast
1932	APOL2	Interferon	9	0.692308	1.44581	Fibroblast
1933	LGALS9	Interferon	9	0.692308	1.71129	Fibroblast
1934	SP100	Interferon	9	0.692308	1.41512	Fibroblast
1935	PSMB8	Interferon	9	0.692308	1.55251	Fibroblast
1936	IFITM1	Interferon	9	0.692308	1.5574	Fibroblast
1937	IFIT1	Interferon	8	0.615385	2.72968	Fibroblast
1938	OAS3	Interferon	8	0.615385	1.90922	Fibroblast
1939	OASL	Interferon	8	0.615385	2.63379	Fibroblast
1940	MX2	Interferon	8	0.615385	1.98403	Fibroblast
1941	ETV7	Interferon	8	0.615385	1.75418	Fibroblast
1942	IFI30	Interferon	8	0.615385	1.36644	Fibroblast
1943	TMEM140	Interferon	8	0.615385	1.51944	Fibroblast
1944	APOL6	Interferon	8	0.615385	1.41424	Fibroblast
1945	PSME2	Interferon	8	0.615385	1.71434	Fibroblast
1946	XAF1	Interferon	8	0.615385	1.50829	Fibroblast
1947	DYNLT1	Interferon	8	0.615385	1.63739	Fibroblast
1948	RSAD2	Interferon	7	0.538462	2.51514	Fibroblast
1949	SAMD9L	Interferon	7	0.538462	1.32353	Fibroblast
1950	IFI27	Interferon	7	0.538462	1.79338	Fibroblast
1951	SOD2	Interferon	7	0.538462	2.23141	Fibroblast
1952	IL18BP	Interferon	7	0.538462	1.85972	Fibroblast
1953	MT2A	Interferon	7	0.538462	1.97935	Fibroblast
1954	IFIT2	Interferon	7	0.538462	2.38084	Fibroblast
1955	IL32	Interferon	7	0.538462	2.01081	Fibroblast
1956	IFIH1	Interferon	7	0.538462	1.80259	Fibroblast
1957	VAMP5	Interferon	7	0.538462	1.47394	Fibroblast
1958	GBP3	Interferon	7	0.538462	1.54961	Fibroblast
1959	IFI44	Interferon	7	0.538462	1.13412	Fibroblast
1960	HLA-F	Interferon	7	0.538462	1.35104	Fibroblast
1961	RNF114	Interferon	7	0.538462	1.59761	Fibroblast
1962	CENPF	Proliferating	4	1	3.96918	Fibroblast
1963	PTTG1	Proliferating	4	1	4.09784	Fibroblast
1964	STMN1	Proliferating	4	1	4.24982	Fibroblast
1965	UBE2C	Proliferating	4	1	3.99542	Fibroblast
1966	HMGB2	Proliferating	4	1	3.52584	Fibroblast
1967	SMC4	Proliferating	4	1	3.21717	Fibroblast
1968	CKS1B	Proliferating	4	1	2.79534	Fibroblast
1969	TYMS	Proliferating	4	1	3.47968	Fibroblast
1970	CKS2	Proliferating	4	1	2.72141	Fibroblast
1971	H2AFZ	Proliferating	4	1	3.09115	Fibroblast
1972	HMGN2	Proliferating	4	1	2.67996	Fibroblast
1973	HIST1H4C	Proliferating	4	1	3.23547	Fibroblast
1974	HMGB3	Proliferating	4	1	2.54212	Fibroblast
1975	DTYMK	Proliferating	4	1	2.81791	Fibroblast
1976	SMC2	Proliferating	4	1	2.54489	Fibroblast
1977	KIF22	Proliferating	4	1	2.06261	Fibroblast
1978	KPNA2	Proliferating	4	1	2.48972	Fibroblast
1979	TUBA1C	Proliferating	4	1	2.4898	Fibroblast
1980	TUBB	Proliferating	4	1	2.07361	Fibroblast
1981	TUBA1B	Proliferating	4	1	2.55413	Fibroblast
1982	ANP32E	Proliferating	4	1	2.49222	Fibroblast
1983	MCM7	Proliferating	4	1	2.15766	Fibroblast
1984	RRM1	Proliferating	4	1	2.04481	Fibroblast
1985	GGH	Proliferating	4	1	2.63279	Fibroblast
1986	JPT1	Proliferating	4	1	2.27661	Fibroblast
1987	H2AFX	Proliferating	4	1	1.99433	Fibroblast
1988	TUBB4B	Proliferating	4	1	2.08827	Fibroblast
1989	MIS18BP1	Proliferating	4	1	1.67352	Fibroblast
1990	TMEM106C	Proliferating	4	1	1.86143	Fibroblast
1991	LSM5	Proliferating	4	1	2.05127	Fibroblast
1992	PTN	Proliferating	4	1	2.34133	Fibroblast
1993	RAD21	Proliferating	4	1	1.93604	Fibroblast
1994	MZT1	Proliferating	4	1	1.66755	Fibroblast
1995	NUDT1	Proliferating	4	1	2.11727	Fibroblast
1996	BCL2L12	Proliferating	4	1	1.79538	Fibroblast
1997	RPA3	Proliferating	4	1	1.99534	Fibroblast
1998	WDR34	Proliferating	4	1	1.51058	Fibroblast
1999	PCNA	Proliferating	4	1	1.75029	Fibroblast
2000	MT2A	Proliferating	4	1	2.22487	Fibroblast
2001	TOP2A	Proliferating	3	0.75	4.28213	Fibroblast
2002	BIRC5	Proliferating	3	0.75	4.0627	Fibroblast
2003	NUSAP1	Proliferating	3	0.75	4.22438	Fibroblast
2004	CDKN3	Proliferating	3	0.75	3.52627	Fibroblast
2005	PCLAF	Proliferating	3	0.75	3.72153	Fibroblast
2006	CENPW	Proliferating	3	0.75	3.59452	Fibroblast
2007	CCNB1	Proliferating	3	0.75	3.37297	Fibroblast
2008	ARL6IP1	Proliferating	3	0.75	2.20291	Fibroblast
2009	CCDC34	Proliferating	3	0.75	2.41103	Fibroblast
2010	RPL39L	Proliferating	3	0.75	2.38961	Fibroblast
2011	DNAJC9	Proliferating	3	0.75	2.11315	Fibroblast
2012	LMNB2	Proliferating	3	0.75	1.82386	Fibroblast
2013	PHGDH	Proliferating	3	0.75	1.67692	Fibroblast
2014	DNMT1	Proliferating	3	0.75	1.70342	Fibroblast
2015	CKAP5	Proliferating	3	0.75	1.68145	Fibroblast
2016	USP1	Proliferating	3	0.75	1.7267	Fibroblast
2017	TUBG1	Proliferating	3	0.75	1.5864	Fibroblast
2018	TUBB6	Proliferating	3	0.75	1.98527	Fibroblast
2019	GMNN	Proliferating	3	0.75	1.83084	Fibroblast
2020	PLP2	Proliferating	3	0.75	2.32564	Fibroblast
2021	PARP1	Proliferating	3	0.75	1.78689	Fibroblast
2022	HMGB1	Proliferating	3	0.75	1.56281	Fibroblast
2023	CACYBP	Proliferating	3	0.75	1.68301	Fibroblast
2024	CXCL1	Proliferating	3	0.75	2.15968	Fibroblast
2025	NOTCH3	Notch	11	1	1.77534	Fibroblast
2026	GUCY1A1	Notch	11	1	1.70825	Fibroblast
2027	TNFRSF21	Notch	11	1	1.76386	Fibroblast
2028	COL18A1	Notch	11	1	2.39588	Fibroblast
2029	OLFM2	Notch	10	0.909091	1.98362	Fibroblast
2030	PLXDC1	Notch	10	0.909091	1.30217	Fibroblast
2031	GPM6B	Notch	10	0.909091	1.73489	Fibroblast
2032	COL5A3	Notch	10	0.909091	1.60913	Fibroblast
2033	LAMP5	Notch	9	0.818182	1.97779	Fibroblast
2034	EDNRA	Notch	9	0.818182	1.70093	Fibroblast
2035	CYGB	Notch	9	0.818182	1.57917	Fibroblast
2036	TFPI	Notch	9	0.818182	1.80448	Fibroblast
2037	LAMA4	Notch	9	0.818182	1.3001	Fibroblast
2038	COL4A1	Notch	9	0.818182	2.47671	Fibroblast
2039	CTSC	Notch	9	0.818182	1.80408	Fibroblast
2040	COL4A2	Notch	9	0.818182	2.17428	Fibroblast
2041	F2R	Notch	9	0.818182	1.95078	Fibroblast
2042	GUCY1B1	Notch	8	0.727273	1.54125	Fibroblast
2043	HTRA3	Notch	8	0.727273	1.46709	Fibroblast
2044	SPARCL1	Notch	8	0.727273	1.76693	Fibroblast
2045	FMOD	Notch	8	0.727273	1.64574	Fibroblast
2046	ID4	Notch	8	0.727273	1.424	Fibroblast
2047	SPON2	Notch	8	0.727273	1.88536	Fibroblast
2048	PAG1	Notch	8	0.727273	1.5158	Fibroblast
2049	VSTM4	Notch	8	0.727273	0.966918	Fibroblast
2050	APOE	Notch	8	0.727273	3.04065	Fibroblast
2051	PRSS23	Notch	8	0.727273	2.36289	Fibroblast
2052	CHCHD10	Notch	8	0.727273	1.41557	Fibroblast
2053	MGP	Notch	7	0.636364	2.7996	Fibroblast
2054	JAG1	Notch	7	0.636364	1.37994	Fibroblast
2055	CSGALNACT1	Notch	7	0.636364	0.981596	Fibroblast
2056	GGT5	Notch	7	0.636364	1.91497	Fibroblast
2057	UACA	Notch	7	0.636364	1.22759	Fibroblast
2058	TMEM204	Notch	7	0.636364	1.2544	Fibroblast
2059	UNC5B	Notch	7	0.636364	0.976285	Fibroblast
2060	BTG1	Notch	7	0.636364	1.08667	Fibroblast
2061	MEST	Notch	7	0.636364	2.26523	Fibroblast
2062	PRKG1	Notch	7	0.636364	1.25587	Fibroblast
2063	HES4	Notch	7	0.636364	1.68368	Fibroblast
2064	HEY2	Notch	6	0.545455	1.41205	Fibroblast
2065	F2RL2	Notch	6	0.545455	1.28159	Fibroblast
2066	TSPAN11	Notch	6	0.545455	1.18532	Fibroblast
2067	EPS8	Notch	6	0.545455	1.12776	Fibroblast
2068	SOD3	Notch	6	0.545455	1.86228	Fibroblast
2069	COL15A1	Notch	6	0.545455	1.16474	Fibroblast
2070	TGFB3	Notch	6	0.545455	1.33358	Fibroblast
2071	PDGFRB	Notch	6	0.545455	1.48566	Fibroblast
2072	EBF1	Notch	6	0.545455	1.16577	Fibroblast
2073	ITGA1	Notch	6	0.545455	1.29625	Fibroblast
2074	SPATS2L	Notch	6	0.545455	1.50071	Fibroblast
2075	MMP3	Hypoxia	10	1	3.71789	Fibroblast
2076	CXCL8	Hypoxia	10	1	4.03952	Fibroblast
2077	PDLIM4	Hypoxia	10	1	2.01361	Fibroblast
2078	IL24	Hypoxia	10	1	3.42856	Fibroblast
2079	MMP1	Hypoxia	9	0.9	3.66376	Fibroblast
2080	CXCL3	Hypoxia	9	0.9	2.30842	Fibroblast
2081	ADM	Hypoxia	9	0.9	2.33498	Fibroblast
2082	IER3	Hypoxia	9	0.9	2.38768	Fibroblast
2083	IL11	Hypoxia	8	0.8	2.51812	Fibroblast
2084	MME	Hypoxia	8	0.8	1.70313	Fibroblast
2085	IL6	Hypoxia	8	0.8	2.61895	Fibroblast
2086	MT2A	Hypoxia	8	0.8	2.12998	Fibroblast
2087	NAMPT	Hypoxia	8	0.8	1.90493	Fibroblast
2088	PLAU	Hypoxia	8	0.8	1.76301	Fibroblast
2089	CCND1	Hypoxia	8	0.8	1.62749	Fibroblast
2090	ANGPTL4	Hypoxia	8	0.8	1.6529	Fibroblast
2091	CXCL1	Hypoxia	8	0.8	3.57895	Fibroblast
2092	COL7A1	Hypoxia	8	0.8	2.08591	Fibroblast
[truncated: 3,072 more rows]
