# Supplementary material for: Single-cell analysis highlights the significance of malignant cell IFN/MHC-II for immunotherapy response in head and neck squamous cell carcinoma
Source: Cell Rep Med. 2026 Mar 31;7(4):102715. doi: 10.1016/j.xcrm.2026.102715 (PMC13130666; doi:10.1016/j.xcrm.2026.102715)
Supplement: Table S2. Genes recurrently differentially expressed between matched pre- and post-treatment samples by cell type, related to Figure 2 [file mmc3.xlsx]

## Sheet: Table_S3
Supplementary Table S2. Genes recurrently differentially expressed between matched pre- and post-treatment samples by cell type. Related to Figure 2.
	Gene	No. Patients	Fraction. Patients	logFC	Timepoint	Type	Patients
1	FOS	7	0.875	2.40923	post	Cancer	OCSCC1, OCSCC3, OCSCC34, OCSCC35, OCSCC36, LSCC21, OCSCC38
2	CD74	6	0.75	3.12179	post	Cancer	OCSCC1, OCSCC3, OCSCC34, OCSCC35, OCSCC36, OCSCC38
3	NUPR1	6	0.75	1.7813	post	Cancer	OCSCC3, OCSCC34, OCSCC35, OCSCC36, LSCC21, OCSCC38
4	JUN	6	0.75	1.69101	post	Cancer	OCSCC1, OCSCC3, OCSCC34, OCSCC35, OCSCC36, OCSCC38
5	LCN2	5	0.625	3.66228	post	Cancer	OCSCC3, OCSCC35, LSCC20, OCSCC36, OCSCC38
6	HLA-DRA	5	0.625	2.9571	post	Cancer	OCSCC1, OCSCC3, OCSCC34, OCSCC35, OCSCC36
7	HLA-DRB1	5	0.625	2.73521	post	Cancer	OCSCC1, OCSCC3, OCSCC34, OCSCC35, OCSCC36
8	ZFP36	5	0.625	2.40167	post	Cancer	OCSCC3, OCSCC35, LSCC20, OCSCC36, OCSCC38
9	GLUL	5	0.625	1.94832	post	Cancer	OCSCC3, LSCC20, OCSCC36, LSCC21, OCSCC38
10	HLA-DPA1	5	0.625	1.85341	post	Cancer	OCSCC1, OCSCC3, OCSCC34, OCSCC35, OCSCC36
11	KLF6	5	0.625	1.8392	post	Cancer	OCSCC3, OCSCC34, OCSCC35, LSCC20, OCSCC38
12	SAA1	4	0.5	3.74259	post	Cancer	OCSCC3, OCSCC34, OCSCC35, OCSCC38
13	S100A7	4	0.5	2.68521	post	Cancer	OCSCC1, OCSCC35, LSCC20, OCSCC38
14	DUSP1	4	0.5	2.53375	post	Cancer	OCSCC3, OCSCC34, OCSCC35, OCSCC36
15	LY6D	4	0.5	2.28445	post	Cancer	OCSCC1, OCSCC36, LSCC21, OCSCC38
16	AQP3	4	0.5	1.99597	post	Cancer	OCSCC1, OCSCC3, OCSCC35, OCSCC36
17	S100A8	4	0.5	1.93418	post	Cancer	OCSCC1, OCSCC35, LSCC20, OCSCC36
18	ELF3	4	0.5	1.78751	post	Cancer	OCSCC3, OCSCC35, OCSCC36, OCSCC38
19	UBE2L6	4	0.5	1.70248	post	Cancer	OCSCC1, OCSCC34, LSCC21, OCSCC38
20	KRT16	4	0.5	1.69812	post	Cancer	OCSCC1, LSCC20, OCSCC36, OCSCC38
21	PSMB9	4	0.5	1.64122	post	Cancer	OCSCC1, OCSCC3, LSCC21, OCSCC38
22	PSMB8	4	0.5	1.62639	post	Cancer	OCSCC1, OCSCC3, OCSCC34, OCSCC38
23	EGR1	4	0.5	1.55755	post	Cancer	OCSCC1, OCSCC3, OCSCC35, OCSCC36
24	SPRR1B	4	0.5	1.5511	post	Cancer	OCSCC35, LSCC20, OCSCC36, OCSCC38
25	STAT1	4	0.5	1.53886	post	Cancer	OCSCC1, OCSCC34, LSCC21, OCSCC38
26	LGALS3BP	4	0.5	1.5297	post	Cancer	OCSCC1, OCSCC3, OCSCC36, OCSCC38
27	ZC3H12A	4	0.5	1.41414	post	Cancer	OCSCC1, OCSCC3, OCSCC35, OCSCC38
28	CRYAB	4	0.5	1.36812	post	Cancer	OCSCC3, OCSCC34, OCSCC36, LSCC21
29	LGALS1	6	0.75	2.31219	pre	Cancer	OCSCC3, OCSCC34, OCSCC35, LSCC20, OCSCC36, LSCC21
30	PTHLH	5	0.625	1.92929	pre	Cancer	OCSCC3, OCSCC34, OCSCC35, LSCC21, OCSCC38
31	IGFBP7	5	0.625	1.88252	pre	Cancer	OCSCC3, OCSCC35, LSCC20, LSCC21, OCSCC38
32	LDHB	5	0.625	1.82235	pre	Cancer	OCSCC3, OCSCC34, OCSCC35, LSCC20, OCSCC36
33	ACTN1	5	0.625	1.69175	pre	Cancer	OCSCC3, OCSCC35, OCSCC36, LSCC21, OCSCC38
34	TUBA1B	5	0.625	1.68053	pre	Cancer	OCSCC3, OCSCC34, OCSCC35, OCSCC36, LSCC21
35	KRT18	5	0.625	1.66691	pre	Cancer	OCSCC1, OCSCC35, OCSCC36, LSCC21, OCSCC38
36	TNFRSF12A	5	0.625	1.49224	pre	Cancer	OCSCC3, LSCC20, OCSCC36, LSCC21, OCSCC38
37	FLNA	4	0.5	2.27771	pre	Cancer	OCSCC3, OCSCC35, LSCC21, OCSCC38
38	FSCN1	4	0.5	2.10721	pre	Cancer	OCSCC3, OCSCC34, OCSCC36, LSCC21
39	LY6K	4	0.5	2.04229	pre	Cancer	OCSCC1, OCSCC3, OCSCC35, OCSCC36
40	PGAM1	4	0.5	2.02107	pre	Cancer	OCSCC3, OCSCC35, OCSCC36, OCSCC38
41	LAMC2	4	0.5	1.95135	pre	Cancer	OCSCC3, OCSCC34, OCSCC36, OCSCC38
42	EMP3	4	0.5	1.94903	pre	Cancer	OCSCC3, OCSCC35, OCSCC36, LSCC21
43	STMN1	4	0.5	1.81814	pre	Cancer	OCSCC3, OCSCC34, OCSCC35, OCSCC36
44	PLAU	4	0.5	1.81074	pre	Cancer	OCSCC3, OCSCC34, OCSCC35, OCSCC38
45	TUBA4A	4	0.5	1.80275	pre	Cancer	OCSCC3, OCSCC34, OCSCC35, LSCC21
46	BNIP3	4	0.5	1.73407	pre	Cancer	OCSCC3, OCSCC35, OCSCC36, OCSCC38
47	MIF	4	0.5	1.71911	pre	Cancer	OCSCC3, OCSCC35, LSCC20, OCSCC38
48	PPIF	4	0.5	1.66341	pre	Cancer	OCSCC3, OCSCC35, OCSCC36, OCSCC38
49	ITGB1	4	0.5	1.63524	pre	Cancer	OCSCC3, OCSCC35, OCSCC36, OCSCC38
50	RAC1	4	0.5	1.6022	pre	Cancer	OCSCC3, OCSCC34, OCSCC35, OCSCC38
51	MLEC	4	0.5	1.59743	pre	Cancer	OCSCC3, OCSCC35, OCSCC36, LSCC21
52	COL17A1	4	0.5	1.53991	pre	Cancer	OCSCC3, OCSCC34, OCSCC36, OCSCC38
53	SLC7A5	4	0.5	1.53771	pre	Cancer	OCSCC3, OCSCC34, OCSCC36, LSCC21
54	PFN1	4	0.5	1.53286	pre	Cancer	OCSCC3, OCSCC35, OCSCC36, OCSCC38
55	ITGA3	4	0.5	1.52453	pre	Cancer	OCSCC3, OCSCC34, OCSCC35, LSCC21
56	KLK5	4	0.5	1.44194	pre	Cancer	OCSCC3, OCSCC34, OCSCC35, OCSCC36
57	ERO1A	4	0.5	1.41957	pre	Cancer	OCSCC1, OCSCC3, OCSCC34, OCSCC35
58	ITGA6	4	0.5	1.35887	pre	Cancer	OCSCC34, OCSCC35, OCSCC36, OCSCC38
59	SSR3	4	0.5	1.34018	pre	Cancer	OCSCC3, OCSCC35, OCSCC36, OCSCC38
60	RPS10	4	0.5	1.33841	pre	Cancer	OCSCC3, LSCC20, OCSCC36, OCSCC38
61	PXN	4	0.5	1.07496	pre	Cancer	OCSCC35, OCSCC36, LSCC21, OCSCC38
62	TXNIP	7	0.777778	1.9168	post	CD8	OCSCC1, OCSCC3, OCSCC35, LSCC20, OCSCC36, OCSCC37, LSCC21
63	TSC22D3	6	0.666667	2.50199	post	CD8	OCSCC3, OCSCC31, OCSCC35, LSCC20, OCSCC37, LSCC21
64	FKBP5	6	0.666667	2.00777	post	CD8	OCSCC3, OCSCC31, OCSCC35, LSCC20, OCSCC37, LSCC21
65	SYTL3	5	0.555556	2.2898	post	CD8	OCSCC1, OCSCC31, OCSCC35, LSCC20, LSCC21
66	CCL4	5	0.555556	2.1022	post	CD8	OCSCC3, OCSCC31, OCSCC34, OCSCC35, OCSCC36
67	HERPUD1	5	0.555556	1.94987	post	CD8	OCSCC31, OCSCC34, OCSCC35, LSCC20, LSCC21
68	TNFAIP3	5	0.555556	1.91233	post	CD8	OCSCC1, OCSCC31, OCSCC35, LSCC20, LSCC21
69	CXCR4	5	0.555556	1.8581	post	CD8	OCSCC3, OCSCC31, LSCC20, OCSCC37, LSCC21
70	HLA-DRA	5	0.555556	1.60756	post	CD8	OCSCC1, OCSCC31, OCSCC34, OCSCC37, LSCC21
71	SMAP2	5	0.555556	1.47015	post	CD8	OCSCC31, OCSCC35, LSCC20, OCSCC37, LSCC21
72	CBLB	5	0.555556	1.44539	post	CD8	OCSCC1, OCSCC31, OCSCC35, LSCC20, LSCC21
73	OASL	5	0.555556	2.06569	pre	CD8	OCSCC3, OCSCC31, OCSCC35, LSCC20, OCSCC37
74	MT2A	5	0.555556	1.97404	pre	CD8	OCSCC3, OCSCC31, OCSCC35, OCSCC36, OCSCC37
75	IFITM1	5	0.555556	1.93722	pre	CD8	OCSCC1, OCSCC31, LSCC20, OCSCC36, OCSCC37
76	ANXA1	5	0.555556	1.73601	pre	CD8	OCSCC1, LSCC20, OCSCC36, OCSCC37, LSCC21
77	S100A10	5	0.555556	1.3373	pre	CD8	OCSCC1, OCSCC35, LSCC20, OCSCC36, LSCC21
78	APOBEC3G	5	0.555556	1.29091	pre	CD8	OCSCC3, OCSCC31, LSCC20, OCSCC37, LSCC21
79	TXNIP	5	0.714286	2.9287	post	Th	OCSCC31, OCSCC35, OCSCC36, OCSCC37, LSCC21
80	CXCL13	5	0.714286	2.36671	post	Th	OCSCC31, OCSCC34, LSCC20, OCSCC36, LSCC21
81	TSC22D3	5	0.714286	2.31357	post	Th	OCSCC31, OCSCC35, LSCC20, OCSCC37, LSCC21
82	FKBP5	5	0.714286	2.24083	post	Th	OCSCC31, OCSCC35, LSCC20, OCSCC37, LSCC21
83	HMGB2	5	0.714286	1.40528	post	Th	OCSCC31, OCSCC34, OCSCC35, LSCC20, LSCC21
84	DUSP4	4	0.571429	2.21274	post	Th	OCSCC31, OCSCC34, OCSCC35, LSCC21
85	RNF19A	4	0.571429	2.10754	post	Th	OCSCC31, OCSCC35, LSCC20, LSCC21
86	SMAP2	4	0.571429	2.07046	post	Th	OCSCC31, OCSCC35, LSCC20, LSCC21
87	HERPUD1	4	0.571429	1.99439	post	Th	OCSCC31, OCSCC34, LSCC20, LSCC21
88	SRGN	4	0.571429	1.79373	post	Th	OCSCC31, OCSCC35, LSCC20, LSCC21
89	ARID5B	4	0.571429	1.76341	post	Th	OCSCC31, OCSCC35, LSCC20, LSCC21
90	CTLA4	4	0.571429	1.57452	post	Th	OCSCC31, OCSCC34, LSCC20, LSCC21
91	FYN	4	0.571429	1.44133	post	Th	OCSCC31, OCSCC35, LSCC20, LSCC21
92	SLA	4	0.571429	1.402	post	Th	OCSCC31, OCSCC35, LSCC20, OCSCC37
93	FAM129A	4	0.571429	1.39944	post	Th	OCSCC31, OCSCC35, LSCC20, LSCC21
94	CCL4	4	0.571429	1.34009	post	Th	OCSCC31, OCSCC34, LSCC20, OCSCC37
95	CBLB	4	0.571429	1.3296	post	Th	OCSCC31, OCSCC35, LSCC20, LSCC21
96	ANXA1	6	0.857143	1.84514	pre	Th	OCSCC31, OCSCC34, LSCC20, OCSCC36, OCSCC37, LSCC21
97	LTB	5	0.714286	2.45475	pre	Th	OCSCC31, OCSCC34, OCSCC35, LSCC20, LSCC21
98	ZFP36L1	5	0.714286	1.30113	pre	Th	OCSCC31, OCSCC34, LSCC20, OCSCC37, LSCC21
99	PLP2	5	0.714286	1.18	pre	Th	OCSCC31, LSCC20, OCSCC36, OCSCC37, LSCC21
100	FOS	4	0.571429	2.33092	pre	Th	OCSCC31, OCSCC34, OCSCC35, OCSCC37
101	RGCC	4	0.571429	2.24966	pre	Th	OCSCC35, OCSCC36, OCSCC37, LSCC21
102	ISG15	4	0.571429	2.15958	pre	Th	OCSCC31, OCSCC35, LSCC20, OCSCC37
103	GPR183	4	0.571429	2.03263	pre	Th	OCSCC34, OCSCC35, OCSCC36, OCSCC37
104	CCR7	4	0.571429	1.91097	pre	Th	OCSCC31, OCSCC34, OCSCC36, OCSCC37
105	RPL36A	4	0.571429	1.90337	pre	Th	OCSCC34, OCSCC36, OCSCC37, LSCC21
106	GIMAP7	4	0.571429	1.84455	pre	Th	OCSCC31, OCSCC34, OCSCC37, LSCC21
107	YBX1	4	0.571429	1.81381	pre	Th	OCSCC35, OCSCC36, OCSCC37, LSCC21
108	ZFP36	4	0.571429	1.76636	pre	Th	OCSCC34, OCSCC36, OCSCC37, LSCC21
109	EMP3	4	0.571429	1.70664	pre	Th	OCSCC31, LSCC20, OCSCC36, LSCC21
110	PNRC1	4	0.571429	1.58692	pre	Th	OCSCC34, OCSCC35, OCSCC37, LSCC21
111	CD48	4	0.571429	1.56885	pre	Th	OCSCC31, OCSCC34, LSCC20, OCSCC37
112	PABPC1	4	0.571429	1.55663	pre	Th	OCSCC31, OCSCC34, OCSCC36, OCSCC37
113	SF1	4	0.571429	1.46036	pre	Th	OCSCC34, OCSCC36, OCSCC37, LSCC21
114	ANKRD12	4	0.571429	1.38564	pre	Th	OCSCC34, LSCC20, OCSCC36, OCSCC37
115	GADD45B	4	0.571429	1.37473	pre	Th	OCSCC31, OCSCC34, LSCC20, OCSCC37
116	AQP3	4	0.571429	1.33195	pre	Th	OCSCC31, OCSCC34, OCSCC37, LSCC21
117	TSC22D3	4	0.666667	1.9926	post	Treg	OCSCC31, OCSCC35, LSCC20, LSCC21
118	SMAP2	4	0.666667	1.48361	post	Treg	OCSCC31, OCSCC35, LSCC20, LSCC21
119	ZNF331	4	0.666667	1.26463	post	Treg	OCSCC31, OCSCC35, LSCC20, LSCC21
120	HERPUD1	4	0.666667	1.1463	post	Treg	OCSCC31, OCSCC35, LSCC20, LSCC21
121	CXCR4	3	0.5	2.06927	post	Treg	OCSCC31, OCSCC35, LSCC21
122	NFKBIA	3	0.5	1.95571	post	Treg	OCSCC31, LSCC20, LSCC21
123	TNFAIP3	3	0.5	1.87471	post	Treg	OCSCC31, OCSCC35, LSCC20
124	TXNIP	3	0.5	1.74705	post	Treg	OCSCC35, OCSCC36, LSCC21
125	DDIT4	3	0.5	1.65769	post	Treg	OCSCC31, OCSCC34, OCSCC36
126	IL7R	3	0.5	1.63205	post	Treg	OCSCC31, OCSCC35, LSCC21
127	PRDM1	3	0.5	1.54295	post	Treg	OCSCC31, OCSCC35, LSCC21
128	SYTL3	3	0.5	1.39987	post	Treg	OCSCC31, OCSCC35, LSCC20
129	CREM	3	0.5	1.14367	post	Treg	OCSCC31, LSCC20, LSCC21
130	HSPA1A	4	0.666667	2.14974	pre	Treg	OCSCC31, OCSCC34, LSCC20, LSCC21
131	LGALS1	4	0.666667	1.32937	pre	Treg	OCSCC34, OCSCC35, OCSCC36, LSCC21
132	SFPQ	4	0.666667	1.23479	pre	Treg	OCSCC34, OCSCC35, OCSCC36, LSCC21
133	RGCC	3	0.5	2.68653	pre	Treg	OCSCC35, OCSCC36, LSCC21
134	CYBA	3	0.5	2.16561	pre	Treg	OCSCC34, OCSCC35, LSCC21
135	IFI6	3	0.5	2.00603	pre	Treg	OCSCC31, OCSCC34, OCSCC35
136	ISG15	3	0.5	1.94765	pre	Treg	OCSCC31, OCSCC34, OCSCC35
137	TRIR	3	0.5	1.93664	pre	Treg	OCSCC34, OCSCC35, LSCC21
138	PNRC1	3	0.5	1.79139	pre	Treg	OCSCC35, OCSCC36, LSCC21
139	TYMP	3	0.5	1.77928	pre	Treg	OCSCC34, OCSCC35, LSCC21
140	CRIP1	3	0.5	1.75995	pre	Treg	OCSCC34, LSCC20, OCSCC36
141	LMNA	3	0.5	1.66814	pre	Treg	OCSCC34, OCSCC36, LSCC21
142	LY6E	3	0.5	1.61756	pre	Treg	OCSCC31, OCSCC34, OCSCC35
143	GATA3	3	0.5	1.5145	pre	Treg	OCSCC31, OCSCC35, LSCC21
144	CITED2	3	0.5	1.50987	pre	Treg	OCSCC34, OCSCC35, LSCC21
145	AHNAK	3	0.5	1.48406	pre	Treg	OCSCC34, OCSCC36, LSCC21
146	ANXA2	3	0.5	1.39079	pre	Treg	OCSCC34, OCSCC36, LSCC21
147	MT2A	3	0.5	1.37545	pre	Treg	OCSCC31, OCSCC35, OCSCC36
148	IFITM1	3	0.5	1.36237	pre	Treg	OCSCC35, LSCC20, OCSCC36
149	LTB	3	0.5	1.29928	pre	Treg	OCSCC31, LSCC20, LSCC21
150	S100A11	3	0.5	1.19591	pre	Treg	OCSCC31, OCSCC36, LSCC21
151	EMP3	3	0.5	1.19333	pre	Treg	OCSCC31, OCSCC36, LSCC21
152	CHMP5	3	0.5	1.06086	pre	Treg	OCSCC31, OCSCC34, OCSCC35
153	HLA-DRA	6	0.857143	2.01055	post	Endothelial	OCSCC31, OCSCC35, LSCC20, OCSCC36, OCSCC37, LSCC21
154	CTGF	6	0.857143	1.68743	post	Endothelial	OCSCC1, OCSCC31, OCSCC35, LSCC20, OCSCC37, LSCC21
155	MT2A	6	0.857143	1.59955	post	Endothelial	OCSCC1, OCSCC31, OCSCC35, LSCC20, OCSCC37, LSCC21
156	APOLD1	6	0.857143	1.4067	post	Endothelial	OCSCC31, OCSCC35, LSCC20, OCSCC36, OCSCC37, LSCC21
157	EGR1	6	0.857143	1.37936	post	Endothelial	OCSCC1, OCSCC31, OCSCC35, OCSCC36, OCSCC37, LSCC21
158	SERPINE1	5	0.714286	2.73297	post	Endothelial	OCSCC1, OCSCC31, OCSCC35, LSCC20, LSCC21
159	SPRY1	5	0.714286	2.01746	post	Endothelial	OCSCC1, OCSCC35, LSCC20, OCSCC36, LSCC21
160	CD74	5	0.714286	1.87316	post	Endothelial	OCSCC31, OCSCC35, LSCC20, OCSCC36, LSCC21
161	TSC22D3	5	0.714286	1.77251	post	Endothelial	OCSCC31, LSCC20, OCSCC36, OCSCC37, LSCC21
162	JUN	4	0.571429	1.96216	post	Endothelial	OCSCC31, OCSCC35, OCSCC36, LSCC21
163	ZFP36	4	0.571429	1.9561	post	Endothelial	OCSCC31, OCSCC35, OCSCC36, LSCC21
164	MTUS1	4	0.571429	1.95234	post	Endothelial	OCSCC35, LSCC20, OCSCC37, LSCC21
165	HLA-DRB1	4	0.571429	1.93277	post	Endothelial	OCSCC31, OCSCC36, OCSCC37, LSCC21
166	FOSB	4	0.571429	1.84053	post	Endothelial	OCSCC1, OCSCC31, OCSCC37, LSCC21
167	HLA-DPA1	4	0.571429	1.80047	post	Endothelial	OCSCC31, OCSCC36, OCSCC37, LSCC21
168	NEDD9	4	0.571429	1.72519	post	Endothelial	OCSCC31, OCSCC35, OCSCC37, LSCC21
169	KLF9	4	0.571429	1.57099	post	Endothelial	LSCC20, OCSCC36, OCSCC37, LSCC21
170	FOS	4	0.571429	1.54295	post	Endothelial	OCSCC35, OCSCC36, OCSCC37, LSCC21
171	NNMT	4	0.571429	1.42385	post	Endothelial	OCSCC35, OCSCC36, OCSCC37, LSCC21
172	PER1	4	0.571429	1.35186	post	Endothelial	OCSCC31, OCSCC35, LSCC20, LSCC21
173	EDN1	4	0.571429	1.3237	post	Endothelial	OCSCC1, OCSCC35, LSCC20, LSCC21
174	DUSP6	4	0.571429	1.25234	post	Endothelial	OCSCC1, OCSCC31, OCSCC35, LSCC21
175	SAT1	4	0.571429	1.19342	post	Endothelial	OCSCC1, OCSCC35, OCSCC36, LSCC21
176	HLA-DMA	4	0.571429	1.17364	post	Endothelial	OCSCC31, OCSCC35, OCSCC36, OCSCC37
177	ARID5B	4	0.571429	1.12304	post	Endothelial	OCSCC35, OCSCC36, OCSCC37, LSCC21
178	SOX18	5	0.714286	2.10319	pre	Endothelial	OCSCC35, LSCC20, OCSCC36, OCSCC37, LSCC21
179	PCDH17	5	0.714286	1.46989	pre	Endothelial	OCSCC31, OCSCC35, LSCC20, OCSCC36, OCSCC37
180	ID1	4	0.571429	2.09139	pre	Endothelial	OCSCC31, OCSCC35, OCSCC36, LSCC21
181	CCND1	4	0.571429	2.07249	pre	Endothelial	LSCC20, OCSCC36, OCSCC37, LSCC21
182	ITIH5	4	0.571429	1.97996	pre	Endothelial	OCSCC31, OCSCC36, OCSCC37, LSCC21
183	LBH	4	0.571429	1.85126	pre	Endothelial	OCSCC31, OCSCC36, OCSCC37, LSCC21
184	C4orf48	4	0.571429	1.75318	pre	Endothelial	OCSCC31, OCSCC35, OCSCC36, OCSCC37
185	DYSF	4	0.571429	1.73932	pre	Endothelial	OCSCC31, OCSCC36, OCSCC37, LSCC21
186	MARCKSL1	4	0.571429	1.73865	pre	Endothelial	OCSCC31, OCSCC35, OCSCC36, OCSCC37
187	FAM167B	4	0.571429	1.73082	pre	Endothelial	OCSCC31, LSCC20, OCSCC36, OCSCC37
188	APCDD1	4	0.571429	1.54771	pre	Endothelial	OCSCC35, OCSCC36, OCSCC37, LSCC21
189	APLN	4	0.571429	1.5339	pre	Endothelial	LSCC20, OCSCC36, OCSCC37, LSCC21
190	ID3	4	0.571429	1.50534	pre	Endothelial	OCSCC31, OCSCC35, LSCC20, LSCC21
191	NDUFA13	4	0.571429	1.49048	pre	Endothelial	LSCC20, OCSCC36, OCSCC37, LSCC21
192	CYTOR	4	0.571429	1.48439	pre	Endothelial	LSCC20, OCSCC36, OCSCC37, LSCC21
193	VWA1	4	0.571429	1.42998	pre	Endothelial	OCSCC35, OCSCC36, OCSCC37, LSCC21
194	TTYH3	4	0.571429	1.18466	pre	Endothelial	OCSCC35, OCSCC36, OCSCC37, LSCC21
195	APLNR	4	0.571429	1.1553	pre	Endothelial	OCSCC31, OCSCC35, OCSCC37, LSCC21
196	TGFB1	4	0.571429	1.08521	pre	Endothelial	OCSCC35, OCSCC36, OCSCC37, LSCC21
197	TSC22D3	9	0.818182	2.48212	post	Fibroblast	OCSCC3, OCSCC13, OCSCC31, OCSCC35, LSCC20, OCSCC36, OCSCC37, LSCC21, OCSCC38
198	RARRES3	7	0.636364	1.88572	post	Fibroblast	OCSCC1, OCSCC3, OCSCC13, OCSCC31, OCSCC36, LSCC21, OCSCC38
199	OLFML3	7	0.636364	1.74376	post	Fibroblast	OCSCC1, OCSCC3, OCSCC13, OCSCC31, OCSCC34, LSCC21, OCSCC38
200	CD74	6	0.545455	2.78814	post	Fibroblast	OCSCC3, OCSCC13, OCSCC34, OCSCC35, OCSCC37, LSCC21
201	IGFBP5	6	0.545455	2.51556	post	Fibroblast	OCSCC3, OCSCC13, OCSCC31, OCSCC36, OCSCC37, OCSCC38
202	GSN	6	0.545455	2.46841	post	Fibroblast	OCSCC1, OCSCC3, OCSCC13, OCSCC36, OCSCC37, OCSCC38
203	BST2	6	0.545455	2.2784	post	Fibroblast	OCSCC1, OCSCC13, OCSCC34, OCSCC36, LSCC21, OCSCC38
204	KLF6	6	0.545455	2.00943	post	Fibroblast	OCSCC1, OCSCC13, OCSCC34, OCSCC35, OCSCC36, OCSCC38
205	MDK	6	0.545455	1.89019	post	Fibroblast	OCSCC1, OCSCC3, OCSCC34, OCSCC36, OCSCC37, OCSCC38
206	MFAP4	6	0.545455	1.86653	post	Fibroblast	OCSCC3, OCSCC13, OCSCC31, OCSCC36, OCSCC37, OCSCC38
207	ASPN	6	0.545455	1.84161	post	Fibroblast	OCSCC1, OCSCC3, OCSCC13, OCSCC36, OCSCC37, OCSCC38
208	LMNA	6	0.545455	1.78362	post	Fibroblast	OCSCC13, OCSCC31, OCSCC34, OCSCC35, OCSCC37, OCSCC38
209	FKBP5	6	0.545455	1.70051	post	Fibroblast	OCSCC3, OCSCC35, LSCC20, OCSCC36, OCSCC37, LSCC21
210	GBP2	6	0.545455	1.55729	post	Fibroblast	OCSCC1, OCSCC13, OCSCC31, OCSCC36, LSCC21, OCSCC38
211	PLAU	7	0.636364	2.31591	pre	Fibroblast	OCSCC3, OCSCC34, OCSCC35, OCSCC36, OCSCC37, LSCC21, OCSCC38
212	COL7A1	7	0.636364	2.26087	pre	Fibroblast	OCSCC1, OCSCC3, OCSCC34, OCSCC36, OCSCC37, LSCC21, OCSCC38
213	RPL36A	7	0.636364	1.39855	pre	Fibroblast	OCSCC3, OCSCC13, OCSCC34, OCSCC36, OCSCC37, LSCC21, OCSCC38
214	MSX2	7	0.636364	1.31655	pre	Fibroblast	OCSCC3, OCSCC34, OCSCC35, OCSCC36, OCSCC37, LSCC21, OCSCC38
215	WNT5A	6	0.545455	2.2973	pre	Fibroblast	OCSCC3, OCSCC34, OCSCC36, OCSCC37, LSCC21, OCSCC38
216	C11orf96	6	0.545455	1.92844	pre	Fibroblast	OCSCC1, OCSCC3, OCSCC35, LSCC20, OCSCC36, OCSCC37
217	NDUFA11	6	0.545455	1.58587	pre	Fibroblast	OCSCC3, OCSCC13, OCSCC36, OCSCC37, LSCC21, OCSCC38
218	IKBIP	6	0.545455	1.55971	pre	Fibroblast	OCSCC3, OCSCC35, OCSCC36, OCSCC37, LSCC21, OCSCC38
219	RGS5	6	0.75	3.03982	post	Myofibroblast	OCSCC1, OCSCC31, OCSCC35, OCSCC36, OCSCC37, OCSCC38
220	FRZB	5	0.625	2.58954	post	Myofibroblast	OCSCC1, OCSCC31, OCSCC36, OCSCC37, OCSCC38
221	SMOC2	5	0.625	2.11186	post	Myofibroblast	OCSCC1, OCSCC31, OCSCC36, OCSCC37, OCSCC38
222	NR4A1	5	0.625	1.67153	post	Myofibroblast	OCSCC1, OCSCC31, OCSCC35, OCSCC36, OCSCC38
223	ADAMTS1	5	0.625	1.61	post	Myofibroblast	OCSCC1, OCSCC31, OCSCC35, OCSCC36, OCSCC38
224	TSC22D3	5	0.625	1.55525	post	Myofibroblast	OCSCC31, LSCC20, OCSCC36, OCSCC37, OCSCC38
225	C20orf27	5	0.625	1.54682	post	Myofibroblast	OCSCC1, OCSCC31, OCSCC36, OCSCC37, OCSCC38
226	SYNPO2	5	0.625	1.54376	post	Myofibroblast	OCSCC1, OCSCC31, OCSCC36, OCSCC37, OCSCC38
227	FOS	4	0.5	2.2542	post	Myofibroblast	OCSCC31, OCSCC34, OCSCC37, OCSCC38
228	FOSB	4	0.5	2.21925	post	Myofibroblast	OCSCC1, OCSCC31, OCSCC37, OCSCC38
229	ADIRF	4	0.5	2.17628	post	Myofibroblast	OCSCC31, OCSCC36, OCSCC37, OCSCC38
230	ZFP36	4	0.5	2.05341	post	Myofibroblast	OCSCC31, OCSCC35, OCSCC36, OCSCC38
231	STEAP4	4	0.5	2.00331	post	Myofibroblast	OCSCC31, OCSCC36, OCSCC37, OCSCC38
232	MAP1B	4	0.5	1.96818	post	Myofibroblast	OCSCC1, OCSCC31, OCSCC37, OCSCC38
233	FKBP5	4	0.5	1.963	post	Myofibroblast	OCSCC35, LSCC20, OCSCC37, OCSCC38
234	TINAGL1	4	0.5	1.84806	post	Myofibroblast	OCSCC1, OCSCC31, OCSCC37, OCSCC38
235	EPAS1	4	0.5	1.80483	post	Myofibroblast	OCSCC1, OCSCC31, OCSCC37, OCSCC38
236	HIGD1B	4	0.5	1.79264	post	Myofibroblast	OCSCC1, OCSCC31, OCSCC37, OCSCC38
237	GADD45B	4	0.5	1.78109	post	Myofibroblast	OCSCC31, OCSCC36, OCSCC37, OCSCC38
238	JUN	4	0.5	1.77208	post	Myofibroblast	OCSCC1, OCSCC31, OCSCC36, OCSCC38
239	CRISPLD2	4	0.5	1.76642	post	Myofibroblast	OCSCC1, OCSCC31, OCSCC35, OCSCC38
240	HOPX	4	0.5	1.69088	post	Myofibroblast	OCSCC1, OCSCC31, OCSCC36, OCSCC38
241	VAMP5	4	0.5	1.68543	post	Myofibroblast	OCSCC1, OCSCC31, OCSCC36, OCSCC38
242	MT-ND3	4	0.5	1.64936	post	Myofibroblast	OCSCC1, OCSCC31, OCSCC37, OCSCC38
243	SELENOP	4	0.5	1.52844	post	Myofibroblast	OCSCC1, OCSCC36, OCSCC37, OCSCC38
244	GAS6	4	0.5	1.35226	post	Myofibroblast	OCSCC1, OCSCC31, OCSCC36, OCSCC37
245	PER1	4	0.5	1.20141	post	Myofibroblast	OCSCC31, OCSCC35, LSCC20, OCSCC38
246	S100A10	5	0.625	2.43385	pre	Myofibroblast	OCSCC1, OCSCC31, OCSCC36, OCSCC37, OCSCC38
247	COL15A1	5	0.625	1.96927	pre	Myofibroblast	OCSCC31, OCSCC34, OCSCC36, OCSCC37, OCSCC38
248	NME2	5	0.625	1.79446	pre	Myofibroblast	OCSCC1, LSCC20, OCSCC36, OCSCC37, OCSCC38
249	SULF1	5	0.625	1.7612	pre	Myofibroblast	OCSCC31, OCSCC35, OCSCC36, OCSCC37, OCSCC38
250	EMILIN1	5	0.625	1.68864	pre	Myofibroblast	OCSCC34, OCSCC35, OCSCC36, OCSCC37, OCSCC38
251	MARCKS	5	0.625	1.58075	pre	Myofibroblast	OCSCC31, OCSCC34, OCSCC36, OCSCC37, OCSCC38
252	CERCAM	5	0.625	1.52445	pre	Myofibroblast	OCSCC31, OCSCC35, OCSCC36, OCSCC37, OCSCC38
253	C11orf96	5	0.625	1.46255	pre	Myofibroblast	OCSCC34, OCSCC35, LSCC20, OCSCC37, OCSCC38
254	FXYD5	5	0.625	1.30732	pre	Myofibroblast	OCSCC31, OCSCC35, OCSCC36, OCSCC37, OCSCC38
255	POSTN	4	0.5	3.74768	pre	Myofibroblast	OCSCC31, OCSCC36, OCSCC37, OCSCC38
256	LUM	4	0.5	2.22717	pre	Myofibroblast	OCSCC31, OCSCC35, OCSCC36, OCSCC37
257	CTGF	4	0.5	2.16345	pre	Myofibroblast	OCSCC35, LSCC20, OCSCC37, OCSCC38
258	COL6A3	4	0.5	2.14964	pre	Myofibroblast	OCSCC31, OCSCC36, OCSCC37, OCSCC38
259	KDELR2	4	0.5	2.13726	pre	Myofibroblast	OCSCC35, OCSCC36, OCSCC37, OCSCC38
260	TNC	4	0.5	2.01284	pre	Myofibroblast	OCSCC31, OCSCC34, OCSCC37, OCSCC38
261	FN1	4	0.5	1.96113	pre	Myofibroblast	OCSCC35, OCSCC36, OCSCC37, OCSCC38
262	COL12A1	4	0.5	1.92262	pre	Myofibroblast	OCSCC31, OCSCC36, OCSCC37, OCSCC38
263	C4orf48	4	0.5	1.83365	pre	Myofibroblast	OCSCC35, OCSCC36, OCSCC37, OCSCC38
264	COL1A1	4	0.5	1.80483	pre	Myofibroblast	OCSCC35, OCSCC36, OCSCC37, OCSCC38
265	PCBP2	4	0.5	1.80202	pre	Myofibroblast	OCSCC35, OCSCC36, OCSCC37, OCSCC38
266	ADAMTS2	4	0.5	1.7306	pre	Myofibroblast	OCSCC34, OCSCC35, OCSCC36, OCSCC37
267	IKBIP	4	0.5	1.63722	pre	Myofibroblast	OCSCC35, OCSCC36, OCSCC37, OCSCC38
268	MIF	4	0.5	1.63523	pre	Myofibroblast	OCSCC1, LSCC20, OCSCC37, OCSCC38
269	TNFRSF12A	4	0.5	1.56726	pre	Myofibroblast	OCSCC1, LSCC20, OCSCC36, OCSCC38
270	IGFBP3	4	0.5	1.54341	pre	Myofibroblast	OCSCC31, OCSCC35, OCSCC37, OCSCC38
271	G0S2	4	0.5	1.54111	pre	Myofibroblast	OCSCC31, OCSCC34, OCSCC35, LSCC20
272	BMP1	4	0.5	1.53656	pre	Myofibroblast	OCSCC35, OCSCC36, OCSCC37, OCSCC38
273	OLFML2B	4	0.5	1.50753	pre	Myofibroblast	OCSCC34, OCSCC35, OCSCC36, OCSCC37
274	FARP1	4	0.5	1.46728	pre	Myofibroblast	OCSCC34, OCSCC35, OCSCC36, OCSCC37
275	ADAM9	4	0.5	1.39103	pre	Myofibroblast	OCSCC34, OCSCC35, OCSCC36, OCSCC37
276	GSTO1	4	0.5	1.37325	pre	Myofibroblast	OCSCC31, OCSCC35, OCSCC37, OCSCC38
277	EMP3	4	0.5	1.37196	pre	Myofibroblast	OCSCC1, OCSCC31, OCSCC36, OCSCC37
278	CTHRC1	4	0.5	1.3608	pre	Myofibroblast	OCSCC1, OCSCC31, OCSCC37, OCSCC38
279	CD44	4	0.5	1.27749	pre	Myofibroblast	OCSCC1, OCSCC34, OCSCC37, OCSCC38
280	MORF4L2	4	0.5	1.25538	pre	Myofibroblast	OCSCC1, OCSCC34, OCSCC35, OCSCC37
281	ENO1	4	0.5	1.2355	pre	Myofibroblast	OCSCC1, OCSCC36, OCSCC37, OCSCC38
282	ITGAV	4	0.5	1.21202	pre	Myofibroblast	OCSCC34, OCSCC36, OCSCC37, OCSCC38
283	TSC22D3	8	1	1.98121	post	Macrophage	OCSCC3, OCSCC31, OCSCC34, OCSCC35, LSCC20, OCSCC36, OCSCC37, LSCC21
284	AREG	6	0.75	2.08678	post	Macrophage	OCSCC3, OCSCC31, OCSCC35, LSCC20, OCSCC37, LSCC21
285	FKBP5	5	0.625	2.12145	post	Macrophage	OCSCC3, OCSCC35, LSCC20, OCSCC37, LSCC21
286	HERPUD1	5	0.625	1.91139	post	Macrophage	OCSCC3, OCSCC34, LSCC20, OCSCC37, LSCC21
287	CALHM6	5	0.625	1.86028	post	Macrophage	OCSCC3, OCSCC31, OCSCC34, OCSCC36, LSCC21
288	HLA-DPA1	5	0.625	1.72279	post	Macrophage	OCSCC3, OCSCC34, OCSCC35, OCSCC36, LSCC21
289	CXCL9	5	0.625	1.62758	post	Macrophage	OCSCC31, OCSCC34, OCSCC35, OCSCC36, LSCC21
290	RGS1	5	0.625	1.58075	post	Macrophage	OCSCC3, OCSCC34, OCSCC35, LSCC20, LSCC21
291	C1QB	4	0.5	2.95715	post	Macrophage	OCSCC31, OCSCC34, OCSCC36, LSCC21
292	C1QA	4	0.5	2.54751	post	Macrophage	OCSCC34, OCSCC36, OCSCC37, LSCC21
293	C1QC	4	0.5	2.47118	post	Macrophage	OCSCC31, OCSCC34, OCSCC36, LSCC21
294	ZFP36L2	4	0.5	2.08216	post	Macrophage	OCSCC3, OCSCC34, OCSCC36, OCSCC37
295	RARRES3	4	0.5	1.94998	post	Macrophage	OCSCC3, OCSCC31, OCSCC36, LSCC21
296	THBS1	4	0.5	1.90564	post	Macrophage	OCSCC31, OCSCC35, LSCC20, LSCC21
297	HLA-DQA1	4	0.5	1.85281	post	Macrophage	OCSCC3, OCSCC34, OCSCC35, OCSCC36
298	SERPING1	4	0.5	1.84317	post	Macrophage	OCSCC31, OCSCC34, OCSCC36, LSCC21
299	HLA-DPB1	4	0.5	1.83241	post	Macrophage	OCSCC3, OCSCC34, OCSCC35, OCSCC36
300	PSME2	4	0.5	1.81989	post	Macrophage	OCSCC31, OCSCC34, OCSCC36, LSCC21
301	VAMP5	4	0.5	1.77193	post	Macrophage	OCSCC31, OCSCC34, OCSCC36, LSCC21
302	NFKBIZ	4	0.5	1.66766	post	Macrophage	OCSCC31, OCSCC35, LSCC20, LSCC21
303	CEBPD	4	0.5	1.60269	post	Macrophage	OCSCC3, OCSCC31, OCSCC34, OCSCC36
304	CXCR4	4	0.5	1.58743	post	Macrophage	OCSCC3, OCSCC35, OCSCC37, LSCC21
305	MS4A6A	4	0.5	1.48792	post	Macrophage	OCSCC3, OCSCC34, OCSCC36, LSCC21
306	FGL2	4	0.5	1.48763	post	Macrophage	OCSCC34, OCSCC35, OCSCC36, LSCC21
307	SMAP2	4	0.5	1.33733	post	Macrophage	OCSCC3, OCSCC35, LSCC20, LSCC21
308	RPL5	4	0.5	1.19638	post	Macrophage	OCSCC3, OCSCC34, OCSCC35, OCSCC37
309	S100A8	5	0.625	2.34227	pre	Macrophage	OCSCC3, OCSCC34, OCSCC36, OCSCC37, LSCC21
310	HSPA1A	5	0.625	1.96127	pre	Macrophage	OCSCC3, OCSCC31, OCSCC34, LSCC20, LSCC21
311	CD44	5	0.625	1.7154	pre	Macrophage	OCSCC3, OCSCC34, OCSCC36, OCSCC37, LSCC21
312	CCL2	5	0.625	1.34953	pre	Macrophage	OCSCC35, LSCC20, OCSCC36, OCSCC37, LSCC21
313	IL1B	4	0.5	4.18581	pre	Macrophage	OCSCC3, OCSCC34, OCSCC36, OCSCC37
314	PTGS2	4	0.5	2.82906	pre	Macrophage	OCSCC3, OCSCC34, OCSCC36, OCSCC37
315	IL1RN	4	0.5	2.4917	pre	Macrophage	OCSCC3, OCSCC34, OCSCC36, OCSCC37
316	S100A9	4	0.5	2.44926	pre	Macrophage	OCSCC3, OCSCC34, OCSCC36, LSCC21
317	IER3	4	0.5	2.43112	pre	Macrophage	OCSCC3, OCSCC34, OCSCC36, OCSCC37
318	CCL4	4	0.5	2.40986	pre	Macrophage	OCSCC34, LSCC20, OCSCC36, OCSCC37
319	NAMPT	4	0.5	2.26926	pre	Macrophage	OCSCC3, OCSCC34, OCSCC36, OCSCC37
320	INHBA	4	0.5	2.20818	pre	Macrophage	OCSCC34, OCSCC35, OCSCC36, OCSCC37
321	CXCL5	4	0.5	2.17447	pre	Macrophage	OCSCC34, OCSCC35, OCSCC36, OCSCC37
322	FLNA	4	0.5	2.14814	pre	Macrophage	OCSCC3, OCSCC34, OCSCC36, LSCC21
323	TIMP1	4	0.5	2.13319	pre	Macrophage	OCSCC3, OCSCC34, OCSCC37, LSCC21
324	CCL3L1	4	0.5	2.04754	pre	Macrophage	OCSCC34, LSCC20, OCSCC36, OCSCC37
325	MX1	4	0.5	2.03881	pre	Macrophage	OCSCC3, OCSCC31, OCSCC35, OCSCC37
326	PPIF	4	0.5	1.97296	pre	Macrophage	OCSCC3, OCSCC34, OCSCC35, OCSCC36
327	ABL2	4	0.5	1.80325	pre	Macrophage	OCSCC3, OCSCC34, OCSCC36, OCSCC37
328	NFE2L2	4	0.5	1.77804	pre	Macrophage	OCSCC3, OCSCC34, OCSCC36, OCSCC37
329	ICAM1	4	0.5	1.76725	pre	Macrophage	OCSCC3, OCSCC34, OCSCC36, OCSCC37
330	PLEK	4	0.5	1.72823	pre	Macrophage	OCSCC3, OCSCC34, OCSCC36, OCSCC37
331	IFIT1	4	0.5	1.68748	pre	Macrophage	OCSCC3, OCSCC31, OCSCC35, OCSCC37
332	TNFRSF1B	4	0.5	1.63398	pre	Macrophage	OCSCC3, OCSCC34, OCSCC36, OCSCC37
333	ANPEP	4	0.5	1.61264	pre	Macrophage	OCSCC3, OCSCC34, OCSCC36, LSCC21
334	EHD1	4	0.5	1.57777	pre	Macrophage	OCSCC3, OCSCC34, OCSCC36, OCSCC37
335	MAP2K3	4	0.5	1.57655	pre	Macrophage	OCSCC3, OCSCC34, OCSCC36, OCSCC37
336	RUNX1	4	0.5	1.52616	pre	Macrophage	OCSCC3, OCSCC34, OCSCC35, OCSCC37
337	SMIM25	4	0.5	1.5013	pre	Macrophage	OCSCC3, OCSCC34, OCSCC35, OCSCC37
338	SLC11A1	4	0.5	1.47853	pre	Macrophage	OCSCC3, OCSCC35, OCSCC36, OCSCC37
339	IL7R	4	0.5	1.43652	pre	Macrophage	OCSCC31, OCSCC36, OCSCC37, LSCC21
340	TREM1	4	0.5	1.38363	pre	Macrophage	OCSCC3, OCSCC34, OCSCC36, OCSCC37
341	IVNS1ABP	4	0.5	1.36537	pre	Macrophage	OCSCC3, OCSCC34, OCSCC36, OCSCC37
342	HIF1A	5	0.5	1.346	pre	Macrophage	OCSCC3, OCSCC34, OCSCC36, OCSCC37
343	RNF145	4	0.5	1.33798	pre	Macrophage	OCSCC3, OCSCC35, OCSCC36, OCSCC37
344	HCK	4	0.5	1.2782	pre	Macrophage	OCSCC3, OCSCC34, OCSCC37, LSCC21
345	PDE4DIP	4	0.5	1.26112	pre	Macrophage	OCSCC3, OCSCC34, OCSCC36, OCSCC37
346	FNDC3B	4	0.5	1.25953	pre	Macrophage	OCSCC3, OCSCC34, OCSCC36, OCSCC37
347	PDLIM7	4	0.5	1.09639	pre	Macrophage	OCSCC3, OCSCC34, OCSCC35, LSCC21
348	TXNIP	3	0.6	2.75861	post	B-cell	OCSCC35, OCSCC36, OCSCC37
349	EZR	3	0.6	2.27653	post	B-cell	OCSCC31, OCSCC35, LSCC20
350	CCR7	3	0.6	1.99972	post	B-cell	OCSCC31, OCSCC35, LSCC20
351	KDM6B	3	0.6	1.98582	post	B-cell	OCSCC31, OCSCC35, LSCC20
352	REL	3	0.6	1.93183	post	B-cell	OCSCC31, OCSCC35, LSCC20
353	GPR183	3	0.6	1.845	post	B-cell	OCSCC31, OCSCC35, LSCC20
354	ARID5B	3	0.6	1.74778	post	B-cell	OCSCC31, OCSCC35, LSCC20
355	SMAP2	3	0.6	1.74572	post	B-cell	OCSCC31, OCSCC35, LSCC20
356	CXCR4	3	0.6	1.73522	post	B-cell	OCSCC31, LSCC20, OCSCC37
357	DDIT4	3	0.6	1.47454	post	B-cell	OCSCC31, OCSCC35, OCSCC36
358	IFITM1	3	0.6	2.46298	pre	B-cell	OCSCC31, LSCC20, OCSCC37
359	LY6E	3	0.6	2.01365	pre	B-cell	OCSCC31, OCSCC35, OCSCC37
360	LTB	3	0.6	1.83519	pre	B-cell	OCSCC31, OCSCC35, LSCC20
361	EIF2AK2	3	0.6	1.79607	pre	B-cell	OCSCC31, LSCC20, OCSCC37
362	CD79B	3	0.6	1.76952	pre	B-cell	OCSCC31, OCSCC35, LSCC20
363	PCBP2	3	0.6	1.76142	pre	B-cell	OCSCC35, OCSCC36, OCSCC37
364	IRF7	3	0.6	1.75916	pre	B-cell	OCSCC31, OCSCC35, OCSCC37
365	XAF1	3	0.6	1.73552	pre	B-cell	OCSCC31, LSCC20, OCSCC37
366	NFKBIA	3	0.6	1.58168	pre	B-cell	OCSCC35, OCSCC36, OCSCC37
367	MTRNR2L12	3	0.6	1.40778	pre	B-cell	LSCC20, OCSCC36, OCSCC37
368	TNFSF10	3	0.6	1.34317	pre	B-cell	OCSCC31, LSCC20, OCSCC37
369	HNRNPF	3	0.6	1.06687	pre	B-cell	OCSCC35, OCSCC36, OCSCC37
370	MORF4L1	3	0.6	1.05923	pre	B-cell	OCSCC35, OCSCC36, OCSCC37
371	ZFP36L2	4	0.8	2.21035	post	Plasma cell	OCSCC3, OCSCC13, OCSCC31, LSCC20
372	TSC22D3	4	0.8	2.0648	post	Plasma cell	OCSCC3, OCSCC13, OCSCC31, LSCC20
373	ZFP36	4	0.8	1.74965	post	Plasma cell	OCSCC3, OCSCC13, OCSCC31, LSCC20
374	VIM	4	0.8	1.33697	post	Plasma cell	OCSCC3, OCSCC13, OCSCC31, OCSCC37
375	JCHAIN	3	0.6	3.44207	post	Plasma cell	OCSCC3, OCSCC13, LSCC20
376	NEAT1	3	0.6	2.44077	post	Plasma cell	OCSCC13, OCSCC31, LSCC20
377	TMSB4X	3	0.6	2.28821	post	Plasma cell	OCSCC3, LSCC20, OCSCC37
378	ANKRD28	3	0.6	2.09166	post	Plasma cell	OCSCC13, OCSCC31, LSCC20
379	RGS1	3	0.6	1.59465	post	Plasma cell	OCSCC13, OCSCC31, LSCC20
380	YPEL5	3	0.6	1.36946	post	Plasma cell	OCSCC3, OCSCC13, OCSCC31
381	RPL37A	3	0.6	1.33135	post	Plasma cell	OCSCC3, OCSCC31, OCSCC37
382	IFI6	4	0.8	2.44073	pre	Plasma cell	OCSCC3, OCSCC31, LSCC20, OCSCC37
383	IGHG3	3	0.6	3.6051	pre	Plasma cell	OCSCC3, LSCC20, OCSCC37
384	MX1	3	0.6	2.51332	pre	Plasma cell	OCSCC31, LSCC20, OCSCC37
385	ISG15	3	0.6	2.36976	pre	Plasma cell	OCSCC3, OCSCC31, OCSCC37
386	IFITM1	3	0.6	2.18356	pre	Plasma cell	OCSCC3, LSCC20, OCSCC37
387	SRPRA	3	0.6	1.295	pre	Plasma cell	OCSCC3, LSCC20, OCSCC37
388	PSMA3	3	0.6	1.27396	pre	Plasma cell	OCSCC31, LSCC20, OCSCC37
389	EAF2	3	0.6	1.25532	pre	Plasma cell	OCSCC31, LSCC20, OCSCC37
