# Supplementary material for: Single-cell analysis highlights the significance of malignant cell IFN/MHC-II for immunotherapy response in head and neck squamous cell carcinoma
Source: Cell Rep Med. 2026 Mar 31;7(4):102715. doi: 10.1016/j.xcrm.2026.102715 (PMC13130666; doi:10.1016/j.xcrm.2026.102715)
Supplement: Table S3. Differentially expressed genes between tumors receiving anti-PD-1 therapy with either anti-IFN-γ neutralizing antibody or IgG control, related to Figure 3 [file mmc4.xlsx]

## Sheet: Table_S4
Supplementary Table S3. Differentially expressed genes between tumors receiving anti-PD-1 therapy with either anti-IFN-neutralizing antibody or IgG control. Related to Figure 3.
Geneid	baseMean	log2FoldChange	lfcSE	stat	pvalue	padj
Cxcl9	169.678	3.64194	0.431249	8.4451	3.04e-17	3.33e-13
H2-T22	208.311	1.73795	0.221107	7.86022	3.83e-15	2.1e-11
Stat1	234.004	1.81046	0.23966	7.55426	4.21e-14	1.54e-10
Alox15	72.8318	2.1808	0.313475	6.95686	3.48e-12	9.54e-09
Gbp4	33.3263	2.63717	0.387814	6.80009	1.05e-11	2.29e-08
Serpina3g	38.9163	2.09582	0.327712	6.39532	1.6e-10	2.93e-07
H2-Eb1	571.217	1.19834	0.191331	6.26318	3.77e-10	5.91e-07
Cxcl10	101.302	2.63053	0.425558	6.18137	6.35e-10	8.28e-07
Rnf213	71.1107	1.48546	0.240723	6.17081	6.79e-10	8.28e-07
Sp100	34.2719	1.6268	0.267823	6.07415	1.25e-09	1.37e-06
Cd74	1167.99	1.01997	0.168536	6.05194	1.43e-09	1.43e-06
Dhx58	19.7628	2.17783	0.361189	6.02962	1.64e-09	1.5e-06
Irgm1	148.511	1.86469	0.310594	6.00361	1.93e-09	1.63e-06
H2-DMb1	80.1231	1.4196	0.238387	5.95501	2.6e-09	2.04e-06
Gbp5	21.8704	2.70087	0.455929	5.92388	3.14e-09	2.3e-06
Gbp3	58.3253	1.86092	0.319533	5.82388	5.75e-09	3.94e-06
Cnp	52.8783	1.63985	0.285248	5.74885	8.99e-09	5.8e-06
Tgm2	115.252	1.29651	0.228025	5.68584	1.3e-08	7.93e-06
Tap1	249.131	1.42072	0.25181	5.64204	1.68e-08	9.7e-06
Oas3	14.2206	2.26902	0.40288	5.632	1.78e-08	9.77e-06
Gbp2	396.127	2.07434	0.370794	5.59431	2.21e-08	1.16e-05
Iigp1	89.2009	2.56018	0.460501	5.55956	2.7e-08	1.3e-05
Oasl2	124.391	1.7021	0.306364	5.5558	2.76e-08	1.3e-05
H2-T23	146.573	1.31184	0.236309	5.5514	2.83e-08	1.3e-05
Ubd	55.0189	3.22968	0.593223	5.44429	5.2e-08	2.28e-05
Samhd1	210.742	1.13457	0.211893	5.35443	8.58e-08	3.62e-05
Tapbp	328.041	1.09829	0.205683	5.33971	9.31e-08	3.78e-05
Batf2	13.5151	2.22185	0.418264	5.31209	1.08e-07	4.25e-05
Parp14	57.0263	1.44629	0.275768	5.24459	1.57e-07	5.84e-05
H2-DMa	48.8294	1.51404	0.288879	5.24109	1.6e-07	5.84e-05
Tgtp1	47.8596	1.91407	0.371167	5.1569	2.51e-07	8.88e-05
H2-T10	15.6557	1.86688	0.370064	5.04473	4.54e-07	0.000155689
Stat2	41.0147	1.32773	0.264022	5.02885	4.93e-07	0.000164028
Irgm2	49.1117	1.64961	0.328993	5.01412	5.33e-07	0.000171893
Psmb9	126.464	1.50611	0.300881	5.00566	5.57e-07	0.000174486
H2-Aa	833.644	0.893789	0.179011	4.99292	5.95e-07	0.000181228
Zbp1	108.479	1.51906	0.309579	4.90686	9.25e-07	0.000274387
H2-Q6	82.5519	2.00992	0.415306	4.83961	1.3e-06	0.000365938
Psmb10	107.516	1.10167	0.227882	4.8344	1.34e-06	0.000366256
Ube2l6	34.9213	1.57231	0.329355	4.7739	1.81e-06	0.000471953
Irf1	131.618	1.01607	0.213302	4.76354	1.9e-06	0.000485293
Igtp	170.797	2.00112	0.420805	4.75545	1.98e-06	0.00049366
Apol10b	14.0099	2.39624	0.504944	4.74555	2.08e-06	0.000506921
Gvin-ps7	12.4846	2.23404	0.475321	4.70006	2.6e-06	0.00062025
Xaf1	25.6625	1.59386	0.344768	4.62298	3.78e-06	0.000870303
Tap2	169.008	1.35797	0.295309	4.59848	4.26e-06	0.000952785
Lgals3bp	121.452	1.14315	0.25026	4.56785	4.93e-06	0.00107841
Trim30a	35.5855	1.56979	0.344841	4.5522	5.31e-06	0.00111994
H2-D1	1085.86	0.965841	0.212725	4.54032	5.62e-06	0.0011626
Sp140	22.4533	1.32557	0.295668	4.4833	7.35e-06	0.00143975
Gbp7	46.1105	1.38683	0.310403	4.46784	7.9e-06	0.00152066
H2-K1	2249.76	1.13955	0.255513	4.45986	8.2e-06	0.00155118
Parp12	44.0746	1.10695	0.248514	4.45428	8.42e-06	0.00155866
Ifi204	63.3856	0.995124	0.223545	4.45156	8.53e-06	0.00155866
Dnase1l3	15.061	1.6109	0.364642	4.41776	9.97e-06	0.00176454
Shisa5	148.813	0.721995	0.164213	4.3967	1.1e-05	0.00188394
Apol9a	77.3751	1.38699	0.316397	4.38371	1.17e-05	0.00196912
Uba7	28.4366	1.31169	0.301777	4.34655	1.38e-05	0.00229868
Rnf19b	109.729	0.891353	0.205971	4.32756	1.51e-05	0.00246854
Vcam1	49.4096	1.02669	0.237896	4.31571	1.59e-05	0.00256651
H2-Ab1	1023.7	0.95067	0.221333	4.29519	1.75e-05	0.00273529
Trim12a	28.3562	1.22782	0.286771	4.28153	1.86e-05	0.00286784
Tcaf2	34.3491	1.22758	0.287114	4.2756	1.91e-05	0.00290442
Cd274	17.4941	1.83441	0.432073	4.24561	2.18e-05	0.00327593
Ighg2b	13.3822	4.78044	1.13554	4.20985	2.56e-05	0.00378819
Sp110	24.4917	1.49197	0.35475	4.2057	2.6e-05	0.00380688
Parp10	30.9237	1.22657	0.293483	4.17937	2.92e-05	0.00416449
Egln3	64.3024	1.17252	0.280778	4.17596	2.97e-05	0.00417335
Rnf114	66.4766	0.740956	0.178164	4.15885	3.2e-05	0.00443724
Gbp8	12.4344	1.8474	0.444494	4.1562	3.24e-05	0.00443724
Nlrp10	12.3987	1.92952	0.465202	4.1477	3.36e-05	0.00454819
Nlrc5	31.8135	1.20668	0.291334	4.14191	3.44e-05	0.00460778
Tnfsf10	11.2804	2.24407	0.545936	4.1105	3.95e-05	0.00521798
Ifit3b	20.0156	1.78692	0.435317	4.10486	4.05e-05	0.00528338
Ifit3	70.4105	1.91734	0.468996	4.08818	4.35e-05	0.00561111
Lst1	25.592	1.28181	0.314151	4.08022	4.5e-05	0.00569316
Psme1	201.33	0.711594	0.174436	4.07941	4.52e-05	0.00569316
C1qb	266.475	0.751099	0.184975	4.06054	4.9e-05	0.00610323
B2m	2435.97	1.00957	0.249655	4.04384	5.26e-05	0.00635182
Mndal	48.4077	1.07765	0.266524	4.04336	5.27e-05	0.00635182
Ctss	335.622	0.768417	0.191258	4.0177	5.88e-05	0.00700765
Ifi211	59.6622	0.957851	0.239131	4.00555	6.19e-05	0.00729833
Slfn2	112.312	1.09658	0.274309	3.9976	6.4e-05	0.00746743
Parp9	51.3386	1.16559	0.292756	3.98145	6.85e-05	0.00790952
Lgals9	101.973	0.885582	0.222576	3.97878	6.93e-05	0.00791542
Tgtp2	33.4647	1.59227	0.401321	3.96757	7.26e-05	0.00820356
Psme2	135.229	0.785405	0.198067	3.96536	7.33e-05	0.00820356
H2-Q7	331.79	1.55319	0.392252	3.95968	7.5e-05	0.0083161
Psmb8	295.415	1.01796	0.260179	3.91254	9.13e-05	0.00982262
Unc93b1	70.4093	0.884457	0.226854	3.89879	9.67e-05	0.0102963
Apol9b	60.395	1.04547	0.269132	3.88459	0.000102503	0.0108121
Trim21	14.3288	1.55424	0.402947	3.85719	0.000114699	0.0119833
H2-Q4	61.8924	1.18526	0.312062	3.79817	0.000145768	0.0149361
Sh3kbp1	71.2612	0.811734	0.213839	3.79601	0.000147046	0.0149361
Plac8	56.139	1.32012	0.355443	3.714	0.000204006	0.020345
Samd9l	23.2257	1.30582	0.353515	3.69381	0.000220917	0.0216381
Ifi44	24.1743	1.65326	0.448577	3.68557	0.000228192	0.0221528
Slc15a3	18.585	1.10115	0.302674	3.63807	0.000274685	0.0262025
Igkc	392.444	2.78496	0.767678	3.62778	0.000285872	0.0270346
Jak2	43.5083	0.784649	0.222325	3.52929	0.000416669	0.0384106
Tor3a	40.5809	0.961151	0.275708	3.48612	0.000490089	0.044432
Eif2ak2	33.6044	0.933098	0.269114	3.46729	0.000525726	0.0469458
Spats2l	38.4066	0.799313	0.230558	3.46687	0.000526563	0.0469458
Fcgr4	30.6649	1.03689	0.299266	3.46479	0.000530654	0.0469458
Itm2c	86.4783	0.662203	0.191996	3.44904	0.000562578	0.0493718
Trdn	10.2302	-1.98699	0.841697	-2.3607	0.0182406	0.499
Lars2	93.8782	-0.679685	0.284185	-2.3917	0.0167705	0.474155
Tle1	35.4741	-0.554304	0.231297	-2.3965	0.0165525	0.469201
Cebpb	354.999	-0.321307	0.133476	-2.40722	0.0160745	0.458018
Fh1	33.5017	-0.534109	0.221711	-2.40903	0.0159949	0.458018
Iffo2	141.997	-0.375115	0.153805	-2.4389	0.014732	0.42754
Slc1a3	18.0885	-0.846947	0.347099	-2.44007	0.0146842	0.427284
Igfbp4	111.717	-0.504496	0.206667	-2.44111	0.0146423	0.427284
Dstn	34.3593	-0.591432	0.242224	-2.44167	0.0146193	0.427284
Cav1	124.246	-0.440743	0.180376	-2.44346	0.0145472	0.427284
F13a1	15.0268	-1.0587	0.432672	-2.44689	0.0144094	0.426067
Wnt7b	68.8002	-0.651852	0.264577	-2.46375	0.013749	0.410973
Ccnd1	371.345	-0.417252	0.168053	-2.48286	0.0130331	0.391708
Col18a1	236.723	-0.538632	0.215876	-2.49509	0.0125924	0.382655
Xirp2	15.3155	-2.29871	0.918502	-2.50267	0.012326	0.376648
Idh3b	44.6519	-0.666325	0.266022	-2.50478	0.0122529	0.375458
Ndufb6	62.2854	-0.471362	0.187869	-2.50899	0.0121077	0.37217
Sh2d5	18.3506	-0.842135	0.33102	-2.54406	0.0109573	0.346402
Zcchc14	33.5359	-0.683786	0.266773	-2.56318	0.0103719	0.33172
Krt8	194.004	-0.375887	0.146224	-2.57062	0.0101517	0.32644
Cbr2	101.766	-0.469639	0.182393	-2.57488	0.0100275	0.323535
Coq8a	10.2448	-1.18297	0.457777	-2.58417	0.00976137	0.317752
Ostc	55.6768	-0.517021	0.199055	-2.59737	0.00939396	0.308538
Cmya5	10.2872	-2.06133	0.793356	-2.59824	0.00937019	0.308538
Eno3	48.6317	-1.46497	0.563192	-2.6012	0.0092899	0.306959
Csta1	24.1483	-1.058	0.4051	-2.6117	0.00900923	0.300399
Atp1a2	21.6374	-1.47984	0.566398	-2.61272	0.00898258	0.300399
Tuba4a	156.26	-0.410215	0.156313	-2.62431	0.00868252	0.295799
Nme2	118.771	-0.372581	0.141296	-2.63687	0.00836737	0.291397
Acta2	235.503	-0.630996	0.23778	-2.65369	0.0079616	0.280832
Ccl9	41.7378	-0.826085	0.311169	-2.65478	0.007936	0.280832
Fmc1	12.1339	-0.880904	0.331675	-2.65592	0.00790912	0.280787
Ran	155.024	-0.366161	0.137711	-2.65891	0.00783949	0.280214
Eef1a2	12.9186	-2.023	0.760616	-2.65969	0.00782122	0.280214
Gna11	41.3261	-0.592849	0.222628	-2.66296	0.00774561	0.280214
Flrt3	30.4695	-0.850673	0.317897	-2.67594	0.00745197	0.273405
Cd34	26.4094	-0.75074	0.279625	-2.68481	0.00725708	0.268071
Krtdap	193.645	-1.05489	0.39218	-2.68982	0.00714914	0.266681
Mef2c	17.645	-0.764808	0.283869	-2.69423	0.00705518	0.266681
Crabp2	199.931	-0.416805	0.154535	-2.69715	0.00699361	0.266388
Sema3c	15.8779	-0.846739	0.312334	-2.71101	0.0067079	0.260942
Tacc2	63.0925	-0.579383	0.213509	-2.71363	0.00665507	0.260736
Herpud1	94.9026	-0.515466	0.189678	-2.71758	0.0065761	0.259496
Kpna1	20.0985	-0.789795	0.290435	-2.71935	0.00654102	0.259043
Dynll1	240.124	-0.422847	0.155112	-2.72607	0.00640937	0.255676
Cd44	267.841	-0.321976	0.117534	-2.73944	0.00615445	0.246403
Mad2l1	18.2046	-0.817157	0.297808	-2.74391	0.00607127	0.243963
Inhba	17.8602	-0.897239	0.325956	-2.75264	0.00591162	0.239301
Aqp3	88.4462	-0.832234	0.301376	-2.76145	0.00575453	0.236432
Scn1b	25.275	-0.799313	0.289211	-2.76377	0.0057137	0.236432
Areg	20.0637	-0.922988	0.329772	-2.79887	0.00512822	0.221781
Mrpl20	72.8874	-0.502382	0.178878	-2.80852	0.00497705	0.218285
Ntrk2	25.491	-0.984492	0.350129	-2.8118	0.00492657	0.217046
Gsta4	282.531	-0.559439	0.195511	-2.86142	0.00421751	0.195285
Nr2f1	14.8141	-1.22414	0.425236	-2.87874	0.00399271	0.188829
Impdh1	20.1652	-0.769989	0.265218	-2.90323	0.0036934	0.178487
Lrg1	29.7917	-0.941606	0.324317	-2.90335	0.00369193	0.178487
Prdx1	673.889	-0.339919	0.117032	-2.9045	0.00367842	0.178487
Agl	13.1727	-1.0292	0.353075	-2.91497	0.00355719	0.174207
Slc25a4	140.346	-0.53543	0.183095	-2.92433	0.00345204	0.17058
Myh1	49.3625	-2.45166	0.83732	-2.92798	0.00341173	0.169351
Snx6	28.769	-0.758613	0.258436	-2.9354	0.0033312	0.167062
Mgst3	34.3051	-0.772515	0.263001	-2.93731	0.00331069	0.167062
Atp5me	143.848	-0.482347	0.161036	-2.99527	0.00274202	0.147451
Kdelr3	22.4086	-0.915206	0.303211	-3.01838	0.00254131	0.139826
Lgals1	528.37	-0.628863	0.206786	-3.04113	0.00235689	0.13259
Tagln	116.358	-0.767803	0.249819	-3.07343	0.00211611	0.124805
Tpm1	403.474	-0.756945	0.243152	-3.11305	0.00185164	0.114313
Des	68.0228	-2.05538	0.659554	-3.11632	0.00183127	0.114313
Srm	44.8708	-0.661403	0.209642	-3.15492	0.00160544	0.103598
Meg3	47.4911	-1.06697	0.337649	-3.16001	0.00157763	0.102406
Hsph1	57.2314	-0.595736	0.187988	-3.169	0.00152963	0.10048
Ndrg2	34.5791	-0.912118	0.287087	-3.17715	0.0014873	0.0988832
Mybpc1	14.8895	-2.73867	0.851554	-3.21608	0.00129954	0.090802
Mb	23.0897	-1.91768	0.596019	-3.21749	0.00129318	0.090802
Hspb6	23.1918	-1.43774	0.445593	-3.22658	0.00125277	0.088664
Tmem38a	10.279	-1.65474	0.501995	-3.29634	0.000979549	0.0746226
Flnc	10.2025	-1.56472	0.471892	-3.31583	0.0009137	0.0705866
Dbi	153.742	-0.607235	0.176237	-3.44557	0.00056986	0.049614
Mustn1	11.2837	-2.10767	0.573693	-3.67387	0.000238909	0.0229897
Dnaja1	124.003	-0.622701	0.166768	-3.73393	0.000188514	0.0189724
Cryab	37.3669	-1.27798	0.325391	-3.92752	8.58e-05	0.00932191
Myl9	26.9931	-1.0756	0.265092	-4.05748	4.96e-05	0.0061142
H19	43.497	-1.21157	0.288359	-4.2016	2.65e-05	0.00382562
Actg2	27.135	-1.72501	0.391563	-4.40545	1.06e-05	0.00183818
Pf4	28.7706	-1.40425	0.31299	-4.48656	7.24e-06	0.00143975
Spp1	279.054	-0.918406	0.201219	-4.56422	5.01e-06	0.00107841
Fhl1	17.7426	-2.09125	0.435581	-4.80105	1.58e-06	0.0004223
